# Supplementary material for: Identification of basement membrane-related prognostic model associated with the immune microenvironment and synthetic therapy response in pancreatic cancer: integrated bioinformatics analysis and clinical validation
Source: J Cancer. 2024 Oct 14;15(19):6273–98. doi: 10.7150/jca.100891 (PMC11540510; doi:10.7150/jca.100891)
Supplement: Supplementary file 1 — Supplementary tables. [file jcav15p6273s1.zip]

Archive with 13 entries (13 files):
- Table S7.docx
- Immunohistochemistry results.xlsx
- In vitro experiment (CCK-8 results).xlsx
- In vitro experiment (Scratch results).xlsx
- In vitro experiment (Transwell invasion results).xlsx
- PCR results (pancreatic cancer cell lines).xlsx
- PCR results (pancreatic tissues).xlsx
- Table S1.docx
- Table S2.docx
- Table S3.xlsx
- Table S4.xlsx
- Table S5.xlsx
- Table S6.xlsx
