# Supplementary material for: Identification of basement membrane-related prognostic model associated with the immune microenvironment and synthetic therapy response in pancreatic cancer: integrated bioinformatics analysis and clinical validation
Source: J Cancer. 2024 Oct 14;15(19):6273–98. doi: 10.7150/jca.100891 (PMC11540510; doi:10.7150/jca.100891)
Supplement: Supplementary file 1 — Supplementary tables. [file jcav15p6273s1.zip › Immunohistochemistry results.xlsx]

## Sheet: DSG3-Normal
ID	integrated option density/area	mean (integrated option density/area)
201805089-N-DSG3-20X-1.tif-(Colour_2)	0.269
201805089-N-DSG3-20X-2.tif-(Colour_2)	0.303
201805089-N-DSG3-20X-3.tif-(Colour_2)	0.297	0.289667
201805375-N-DSG3-20X-1.tif-(Colour_2)	0.364
201805375-N-DSG3-20X-2.tif-(Colour_2)	0.389
201805375-N-DSG3-20X-3.tif-(Colour_2)	0.378	0.377
201816516-N-DSG3-20X-1.tif-(Colour_2)	0.401
201816516-N-DSG3-20X-2.tif-(Colour_2)	0.334
201816516-N-DSG3-20X-3.tif-(Colour_2)	0.334	0.356333
201827559-N-DSG3-20X-1.tif-(Colour_2)	0.282
201827559-N-DSG3-20X-2.tif-(Colour_2)	0.343
201827559-N-DSG3-20X-3.tif-(Colour_2)	0.316	0.313667
201827700-N-DSG3-20X-1.tif-(Colour_2)	0.332
201827700-N-DSG3-20X-2.tif-(Colour_2)	0.351
201827700-N-DSG3-20X-3.tif-(Colour_2)	0.338	0.340333
201832822-N-DSG3-20X-1.tif-(Colour_2)	0.23
201832822-N-DSG3-20X-2.tif-(Colour_2)	0.236
201832822-N-DSG3-20X-3.tif-(Colour_2)	0.241	0.235667
201901799-N-DSG3-20X-1.tif-(Colour_2)	0.419
201901799-N-DSG3-20X-2.tif-(Colour_2)	0.453
201901799-N-DSG3-20X-3.tif-(Colour_2)	0.487	0.453
201902470-N-DSG3-20X-1.tif-(Colour_2)	0.265
201902470-N-DSG3-20X-2.tif-(Colour_2)	0.284
201902470-N-DSG3-20X-3.tif-(Colour_2)	0.247	0.265333
201915323-N-DSG3-20X-1.tif-(Colour_2)	0.382
201915323-N-DSG3-20X-2.tif-(Colour_2)	0.475
201915323-N-DSG3-20X-3.tif-(Colour_2)	0.428	0.428333
201920258-N-DSG3-20X-1.tif-(Colour_2)	0.339
201920258-N-DSG3-20X-2.tif-(Colour_2)	0.326
201920258-N-DSG3-20X-3.tif-(Colour_2)	0.291	0.318667
201923548-N-DSG3-20X-1.tif-(Colour_2)	0.333
201923548-N-DSG3-20X-2.tif-(Colour_2)	0.339
201923548-N-DSG3-20X-3.tif-(Colour_2)	0.329	0.333667
201935385-N-DSG3-20X-1.tif-(Colour_2)	0.342
201935385-N-DSG3-20X-2.tif-(Colour_2)	0.352
201935385-N-DSG3-20X-3.tif-(Colour_2)	0.376	0.356667
202000230-N-DSG3-20X-1.tif-(Colour_2)	0.24
202000230-N-DSG3-20X-2.tif-(Colour_2)	0.225
202000230-N-DSG3-20X-3.tif-(Colour_2)	0.213	0.226
202001638-N-DSG3-20X-1.tif-(Colour_2)	0.404
202001638-N-DSG3-20X-2.tif-(Colour_2)	0.381
202001638-N-DSG3-20X-3.tif-(Colour_2)	0.418	0.401
202002499-N-DSG3-20X-1.tif-(Colour_2)	0.317
202002499-N-DSG3-20X-2.tif-(Colour_2)	0.307
202002499-N-DSG3-20X-3.tif-(Colour_2)	0.319	0.314333
202003860-N-DSG3-20X-1.tif-(Colour_2)	0.232
202003860-N-DSG3-20X-2.tif-(Colour_2)	0.217
202003860-N-DSG3-20X-3.tif-(Colour_2)	0.231	0.226667
202004437-N-DSG3-20X-1.tif-(Colour_2)	0.33
202004437-N-DSG3-20X-2.tif-(Colour_2)	0.303
202004437-N-DSG3-20X-3.tif-(Colour_2)	0.299	0.310667
202006282-N-DSG3-20X-1.tif-(Colour_2)	0.304
202006282-N-DSG3-20X-2.tif-(Colour_2)	0.281
202006282-N-DSG3-20X-3.tif-(Colour_2)	0.252	0.279
202006696-N-DSG3-20X-1.tif-(Colour_2)	0.463
202006696-N-DSG3-20X-2.tif-(Colour_2)	0.372
202006696-N-DSG3-20X-3.tif-(Colour_2)	0.325	0.386667
202009439-N-DSG3-20X-1.tif-(Colour_2)	0.429
202009439-N-DSG3-20X-2.tif-(Colour_2)	0.412
202009439-N-DSG3-20X-3.tif-(Colour_2)	0.429	0.423333
202010032-N-DSG3-20X-1.tif-(Colour_2)	0.432
202010032-N-DSG3-20X-2.tif-(Colour_2)	0.467
202010032-N-DSG3-20X-3.tif-(Colour_2)	0.452	0.450333
202010475-N-DSG3-20X-1.tif-(Colour_2)	0.253
202010475-N-DSG3-20X-2.tif-(Colour_2)	0.255
202010475-N-DSG3-20X-3.tif-(Colour_2)	0.276	0.261333

## Sheet: DSG3-Tumor
ID	integrated option density/area	mean (integrated option density/area)
201605644-T-DSG3-20X-1.tif-(Colour_2)	0.406
201605644-T-DSG3-20X-2.tif-(Colour_2)	0.371
201605644-T-DSG3-20X-3.tif-(Colour_2)	0.429	0.402
201629910-T-DSG3-20X-1.tif-(Colour_2)	0.415
201629910-T-DSG3-20X-2.tif-(Colour_2)	0.339
201629910-T-DSG3-20X-3.tif-(Colour_2)	0.358	0.370667
201703874-T-DSG3-20X-1.tif-(Colour_2)	0.485
201703874-T-DSG3-20X-2.tif-(Colour_2)	0.499
201703874-T-DSG3-20X-3.tif-(Colour_2)	0.421	0.468333
201718260-T-DSG3-20X-1.tif-(Colour_2)	0.296
201718260-T-DSG3-20X-2.tif-(Colour_2)	0.377
201718260-T-DSG3-20X-3.tif-(Colour_2)	0.305	0.326
201726587-T-DSG3-20X-1.tif-(Colour_2)	0.297
201726587-T-DSG3-20X-2.tif-(Colour_2)	0.294
201726587-T-DSG3-20X-3.tif-(Colour_2)	0.294	0.295
201729751-T-DSG3-20X-1.tif-(Colour_2)	0.454
201729751-T-DSG3-20X-2.tif-(Colour_2)	0.389
201729751-T-DSG3-20X-3.tif-(Colour_2)	0.394	0.412333
201805089-T-DSG3-20X-1.tif-(Colour_2)	0.364
201805089-T-DSG3-20X-2.tif-(Colour_2)	0.358
201805089-T-DSG3-20X-3.tif-(Colour_2)	0.364	0.362
201805375-T-DSG3-20X-1.tif-(Colour_2)	0.485
201805375-T-DSG3-20X-2.tif-(Colour_2)	0.475
201805375-T-DSG3-20X-3.tif-(Colour_2)	0.46	0.473333
201808323-T-DSG3-20X-1.tif-(Colour_2)	0.487
201808323-T-DSG3-20X-2.tif-(Colour_2)	0.463
201808323-T-DSG3-20X-3.tif-(Colour_2)	0.428	0.459333
201808662-T-DSG3-20X-1.tif-(Colour_2)	0.4
201808662-T-DSG3-20X-2.tif-(Colour_2)	0.304
201808662-T-DSG3-20X-3.tif-(Colour_2)	0.194	0.299333
201816516-T-DSG3-20X-1.tif-(Colour_2)	0.444
201816516-T-DSG3-20X-2.tif-(Colour_2)	0.418
201816516-T-DSG3-20X-3.tif-(Colour_2)	0.457	0.439667
201824627-T-DSG3-20X-1.tif-(Colour_2)	0.453
201824627-T-DSG3-20X-2.tif-(Colour_2)	0.516
201824627-T-DSG3-20X-3.tif-(Colour_2)	0.552	0.507
201827170-T-DSG3-20X-1.tif-(Colour_2)	0.435
201827170-T-DSG3-20X-2.tif-(Colour_2)	0.513
201827170-T-DSG3-20X-3.tif-(Colour_2)	0.495	0.481
201827559-T-DSG3-20X-1.tif-(Colour_2)	0.393
201827559-T-DSG3-20X-2.tif-(Colour_2)	0.425
201827559-T-DSG3-20X-3.tif-(Colour_2)	0.428	0.415333
201827698-T-DSG3-20X-1.tif-(Colour_2)	0.564
201827698-T-DSG3-20X-2.tif-(Colour_2)	0.39
201827698-T-DSG3-20X-3.tif-(Colour_2)	0.409	0.454333
201827700-T-DSG3-20X-1.tif-(Colour_2)	0.33
201827700-T-DSG3-20X-2.tif-(Colour_2)	0.36
201827700-T-DSG3-20X-3.tif-(Colour_2)	0.352	0.347333
201832822-T-DSG3-20X-1.tif-(Colour_2)	0.38
201832822-T-DSG3-20X-2.tif-(Colour_2)	0.39
201832822-T-DSG3-20X-3.tif-(Colour_2)	0.408	0.392667
201835000-T-DSG3-20X-1.tif-(Colour_2)	0.533
201835000-T-DSG3-20X-2.tif-(Colour_2)	0.515
201835000-T-DSG3-20X-3.tif-(Colour_2)	0.452	0.5
201901799-T-DSG3-20X-1.tif-(Colour_2)	0.482
201901799-T-DSG3-20X-2.tif-(Colour_2)	0.47
201901799-T-DSG3-20X-3.tif-(Colour_2)	0.442	0.464667
201902470-T-DSG3-20X-1.tif-(Colour_2)	0.492
201902470-T-DSG3-20X-2.tif-(Colour_2)	0.332
201902470-T-DSG3-20X-3.tif-(Colour_2)	0.478	0.434
201905175-T-DSG3-20X-1.tif-(Colour_2)	0.448
201905175-T-DSG3-20X-2.tif-(Colour_2)	0.45
201905175-T-DSG3-20X-3.tif-(Colour_2)	0.426	0.441333
201908344-T-DSG3-20X-1.tif-(Colour_2)	0.414
201908344-T-DSG3-20X-2.tif-(Colour_2)	0.411
201908344-T-DSG3-20X-3.tif-(Colour_2)	0.437	0.420667
201913069-T-DSG3-20X-1.tif-(Colour_2)	0.401
201913069-T-DSG3-20X-2.tif-(Colour_2)	0.358
201913069-T-DSG3-20X-3.tif-(Colour_2)	0.397	0.385333
201913739-T-DSG3-20X-1.tif-(Colour_2)	0.482
201913739-T-DSG3-20X-2.tif-(Colour_2)	0.476
201913739-T-DSG3-20X-3.tif-(Colour_2)	0.476	0.478
201914106-T-DSG3-20X-1.tif-(Colour_2)	0.516
201914106-T-DSG3-20X-2.tif-(Colour_2)	0.474
201914106-T-DSG3-20X-3.tif-(Colour_2)	0.44	0.476667
201915323-T-DSG3-20X-1.tif-(Colour_2)	0.38
201915323-T-DSG3-20X-2.tif-(Colour_2)	0.428
201915323-T-DSG3-20X-3.tif-(Colour_2)	0.445	0.417667
201919400-T-DSG3-20X-1.tif-(Colour_2)	0.646
201919400-T-DSG3-20X-2.tif-(Colour_2)	0.655
201919400-T-DSG3-20X-3.tif-(Colour_2)	0.633	0.644667
201919524-T-DSG3-20X-1.tif-(Colour_2)	0.528
201919524-T-DSG3-20X-2.tif-(Colour_2)	0.539
201919524-T-DSG3-20X-3.tif-(Colour_2)	0.467	0.511333
201920258-T-DSG3-20X-1.tif-(Colour_2)	0.46
201920258-T-DSG3-20X-2.tif-(Colour_2)	0.533
201920258-T-DSG3-20X-3.tif-(Colour_2)	0.364	0.452333
201920309-T-DSG3-20X-1.tif-(Colour_2)	0.308
201920309-T-DSG3-20X-2.tif-(Colour_2)	0.274
201920309-T-DSG3-20X-3.tif-(Colour_2)	0.288	0.29
201922966-T-DSG3-20X-1.tif-(Colour_2)	0.521
201922966-T-DSG3-20X-2.tif-(Colour_2)	0.437
201922966-T-DSG3-20X-3.tif-(Colour_2)	0.376	0.444667
201923548-T-DSG3-20X-1.tif-(Colour_2)	0.432
201923548-T-DSG3-20X-2.tif-(Colour_2)	0.441
201923548-T-DSG3-20X-3.tif-(Colour_2)	0.39	0.421
201927482-T-DSG3-20X-1.tif-(Colour_2)	0.587
201927482-T-DSG3-20X-2.tif-(Colour_2)	0.604
201927482-T-DSG3-20X-3.tif-(Colour_2)	0.558	0.583
201930713-T-DSG3-20X-1.tif-(Colour_2)	0.385
201930713-T-DSG3-20X-2.tif-(Colour_2)	0.343
201930713-T-DSG3-20X-3.tif-(Colour_2)	0.42	0.382667
201935385-T-DSG3-20X-1.tif-(Colour_2)	0.602
201935385-T-DSG3-20X-2.tif-(Colour_2)	0.655
201935385-T-DSG3-20X-3.tif-(Colour_2)	0.544	0.600333
202000230-T-DSG3-20X-1.tif-(Colour_2)	0.499
202000230-T-DSG3-20X-2.tif-(Colour_2)	0.576
202000230-T-DSG3-20X-3.tif-(Colour_2)	0.563	0.546
202001638-T-DSG3-20X-1.tif-(Colour_2)	0.475
202001638-T-DSG3-20X-2.tif-(Colour_2)	0.562
202001638-T-DSG3-20X-3.tif-(Colour_2)	0.506	0.514333
202002412-T-DSG3-20X-1.tif-(Colour_2)	0.469
202002412-T-DSG3-20X-2.tif-(Colour_2)	0.477
202002412-T-DSG3-20X-3.tif-(Colour_2)	0.464	0.47
202002499-T-DSG3-20X-1.tif-(Colour_2)	0.559
202002499-T-DSG3-20X-2.tif-(Colour_2)	0.529
202002499-T-DSG3-20X-3.tif-(Colour_2)	0.539	0.542333
202003860-T-DSG3-20X-1.tif-(Colour_2)	0.46
202003860-T-DSG3-20X-2.tif-(Colour_2)	0.406
202003860-T-DSG3-20X-3.tif-(Colour_2)	0.396	0.420667
202004437-T-DSG3-20X-1.tif-(Colour_2)	0.486
202004437-T-DSG3-20X-2.tif-(Colour_2)	0.539
202004437-T-DSG3-20X-3.tif-(Colour_2)	0.511	0.512
202004880-T-DSG3-20X-1.tif-(Colour_2)	0.343
202004880-T-DSG3-20X-2.tif-(Colour_2)	0.375
202004880-T-DSG3-20X-3.tif-(Colour_2)	0.423	0.380333
202006282-T-DSG3-20X-1.tif-(Colour_2)	0.513
202006282-T-DSG3-20X-2.tif-(Colour_2)	0.53
202006282-T-DSG3-20X-3.tif-(Colour_2)	0.586	0.543
202006696-T-DSG3-20X-1.tif-(Colour_2)	0.546
202006696-T-DSG3-20X-2.tif-(Colour_2)	0.351
202006696-T-DSG3-20X-3.tif-(Colour_2)	0.404	0.433667
202009439-T-DSG3-20X-1.tif-(Colour_2)	0.582
202009439-T-DSG3-20X-2.tif-(Colour_2)	0.584
202009439-T-DSG3-20X-3.tif-(Colour_2)	0.593	0.586333
202010032-T-DSG3-20X-1.tif-(Colour_2)	0.495
202010032-T-DSG3-20X-2.tif-(Colour_2)	0.505
202010032-T-DSG3-20X-3.tif-(Colour_2)	0.464	0.488
202010475-T-DSG3-20X-1.tif-(Colour_2)	0.447
202010475-T-DSG3-20X-2.tif-(Colour_2)	0.47
202010475-T-DSG3-20X-3.tif-(Colour_2)	0.446	0.454333
202108742-T-DSG3-20X-1.tif-(Colour_2)	0.346
202108742-T-DSG3-20X-2.tif-(Colour_2)	0.345
202108742-T-DSG3-20X-3.tif-(Colour_2)	0.383	0.358
202109174-T-DSG3-20X-1.tif-(Colour_2)	0.37
202109174-T-DSG3-20X-2.tif-(Colour_2)	0.405
202109174-T-DSG3-20X-3.tif-(Colour_2)	0.377	0.384
202112620-T-DSG3-20X-1.tif-(Colour_2)	0.343
202112620-T-DSG3-20X-2.tif-(Colour_2)	0.327
202112620-T-DSG3-20X-3.tif-(Colour_2)	0.378	0.349333
202114562-T-DSG3-20X-1.tif-(Colour_2)	0.419
202114562-T-DSG3-20X-2.tif-(Colour_2)	0.411
202114562-T-DSG3-20X-3.tif-(Colour_2)	0.457	0.429
202115282-T-DSG3-20X-1.tif-(Colour_2)	0.278
202115282-T-DSG3-20X-2.tif-(Colour_2)	0.297
202115282-T-DSG3-20X-3.tif-(Colour_2)	0.288	0.287667
202120694-T-DSG3-20X-1.tif-(Colour_2)	0.319
202120694-T-DSG3-20X-2.tif-(Colour_2)	0.368
202120694-T-DSG3-20X-3.tif-(Colour_2)	0.338	0.341667
202121020-T-DSG3-20X-1.tif-(Colour_2)	0.292
202121020-T-DSG3-20X-2.tif-(Colour_2)	0.314
202121020-T-DSG3-20X-3.tif-(Colour_2)	0.276	0.294

## Sheet: MET-Normal
ID	integrated option density/area	mean (integrated option density/area)
201805089-N-MET-20X-1.tif-(Colour_2)	0.281
201805089-N-MET-20X-2.tif-(Colour_2)	0.284
201805089-N-MET-20X-3.tif-(Colour_2)	0.297	0.287333
201805375-N-MET-20X-1.tif-(Colour_2)	0.43
201805375-N-MET-20X-2.tif-(Colour_2)	0.375
201805375-N-MET-20X-3.tif-(Colour_2)	0.436	0.413667
201816516-N-MET-20X-1.tif-(Colour_2)	0.316
201816516-N-MET-20X-2.tif-(Colour_2)	0.409
201816516-N-MET-20X-3.tif-(Colour_2)	0.419	0.381333
201827559-N-MET-20X-1.tif-(Colour_2)	0.358
201827559-N-MET-20X-2.tif-(Colour_2)	0.373
201827559-N-MET-20X-3.tif-(Colour_2)	0.35	0.360333
201827700-N-MET-20X-1.tif-(Colour_2)	0.213
201827700-N-MET-20X-2.tif-(Colour_2)	0.231
201827700-N-MET-20X-3.tif-(Colour_2)	0.199	0.214333
201832822-N-MET-20X-1.tif-(Colour_2)	0.316
201832822-N-MET-20X-2.tif-(Colour_2)	0.309
201832822-N-MET-20X-3.tif-(Colour_2)	0.313	0.312667
201901799-N-MET-20X-1.tif-(Colour_2)	0.535
201901799-N-MET-20X-2.tif-(Colour_2)	0.502
201901799-N-MET-20X-3.tif-(Colour_2)	0.498	0.511667
201902470-N-MET-20X-1.tif-(Colour_2)	0.286
201902470-N-MET-20X-2.tif-(Colour_2)	0.358
201902470-N-MET-20X-3.tif-(Colour_2)	0.297	0.313667
201915323-N-MET-20X-1.tif-(Colour_2)	0.455
201915323-N-MET-20X-2.tif-(Colour_2)	0.477
201915323-N-MET-20X-3.tif-(Colour_2)	0.469	0.467
201920258-N-MET-20X-1.tif-(Colour_2)	0.315
201920258-N-MET-20X-2.tif-(Colour_2)	0.289
201920258-N-MET-20X-3.tif-(Colour_2)	0.286	0.296667
201923548-N-MET-20X-1.tif-(Colour_2)	0.305
201923548-N-MET-20X-2.tif-(Colour_2)	0.302
201923548-N-MET-20X-3.tif-(Colour_2)	0.298	0.301667
201935385-N-MET-20X-1.tif-(Colour_2)	0.312
201935385-N-MET-20X-2.tif-(Colour_2)	0.309
201935385-N-MET-20X-3.tif-(Colour_2)	0.33	0.317
202000230-N-MET-20X-1.tif-(Colour_2)	0.466
202000230-N-MET-20X-2.tif-(Colour_2)	0.485
202000230-N-MET-20X-3.tif-(Colour_2)	0.32	0.423667
202001638-N-MET-20X-1.tif-(Colour_2)	0.261
202001638-N-MET-20X-2.tif-(Colour_2)	0.289
202001638-N-MET-20X-3.tif-(Colour_2)	0.264	0.271333
202002499-N-MET-20X-1.tif-(Colour_2)	0.377
202002499-N-MET-20X-2.tif-(Colour_2)	0.354
202002499-N-MET-20X-3.tif-(Colour_2)	0.386	0.372333
202003860-N-MET-20X-1.tif-(Colour_2)	0.38
202003860-N-MET-20X-2.tif-(Colour_2)	0.349
202003860-N-MET-20X-3.tif-(Colour_2)	0.381	0.37
202004437-N-MET-20X-1.tif-(Colour_2)	0.34
202004437-N-MET-20X-2.tif-(Colour_2)	0.324
202004437-N-MET-20X-3.tif-(Colour_2)	0.334	0.332667
202006282-N-MET-20X-1.tif-(Colour_2)	0.278
202006282-N-MET-20X-2.tif-(Colour_2)	0.207
202006282-N-MET-20X-3.tif-(Colour_2)	0.285	0.256667
202006696-N-MET-20X-1.tif-(Colour_2)	0.246
202006696-N-MET-20X-2.tif-(Colour_2)	0.27
202006696-N-MET-20X-3.tif-(Colour_2)	0.272	0.262667
202009439-N-MET-20X-1.tif-(Colour_2)	0.436
202009439-N-MET-20X-2.tif-(Colour_2)	0.48
202009439-N-MET-20X-3.tif-(Colour_2)	0.325	0.413667
202010032-N-MET-20X-1.tif-(Colour_2)	0.542
202010032-N-MET-20X-2.tif-(Colour_2)	0.533
202010032-N-MET-20X-3.tif-(Colour_2)	0.454	0.509667
202010475-N-MET-20X-1.tif-(Colour_2)	0.284
202010475-N-MET-20X-2.tif-(Colour_2)	0.298
202010475-N-MET-20X-3.tif-(Colour_2)	0.298	0.293333

## Sheet: MET-Tumor
ID	integrated option density/area	mean (integrated option density/area)
201605644-T-MET-20X-1.tif-(Colour_2)	0.601
201605644-T-MET-20X-2.tif-(Colour_2)	0.712
201605644-T-MET-20X-3.tif-(Colour_2)	0.741	0.684667
201629910-T-MET-20X-1.tif-(Colour_2)	0.451
201629910-T-MET-20X-2.tif-(Colour_2)	0.418
201629910-T-MET-20X-3.tif-(Colour_2)	0.48	0.449667
201703874-T-MET-20X-1.tif-(Colour_2)	0.474
201703874-T-MET-20X-2.tif-(Colour_2)	0.53
201703874-T-MET-20X-3.tif-(Colour_2)	0.478	0.494
201718260-T-MET-20X-1.tif-(Colour_2)	0.563
201718260-T-MET-20X-2.tif-(Colour_2)	0.538
201718260-T-MET-20X-3.tif-(Colour_2)	0.577	0.559333
201726587-T-MET-20X-1.tif-(Colour_2)	0.613
201726587-T-MET-20X-2.tif-(Colour_2)	0.561
201726587-T-MET-20X-3.tif-(Colour_2)	0.557	0.577
201729751-T-MET-20X-1.tif-(Colour_2)	0.644
201729751-T-MET-20X-2.tif-(Colour_2)	0.642
201729751-T-MET-20X-3.tif-(Colour_2)	0.554	0.613333
201805089-T-MET-20X-1.tif-(Colour_2)	0.263
201805089-T-MET-20X-2.tif-(Colour_2)	0.282
201805089-T-MET-20X-3.tif-(Colour_2)	0.217	0.254
201805375-T-MET-20X-1.tif-(Colour_2)	0.481
201805375-T-MET-20X-2.tif-(Colour_2)	0.477
201805375-T-MET-20X-3.tif-(Colour_2)	0.476	0.478
201808323-T-MET-20X-1.tif-(Colour_2)	0.63
201808323-T-MET-20X-2.tif-(Colour_2)	0.593
201808323-T-MET-20X-3.tif-(Colour_2)	0.597	0.606667
201808662-T-MET-20X-1.tif-(Colour_2)	0.312
201808662-T-MET-20X-2.tif-(Colour_2)	0.321
201808662-T-MET-20X-3.tif-(Colour_2)	0.247	0.293333
201816516-T-MET-20X-1.tif-(Colour_2)	0.532
201816516-T-MET-20X-2.tif-(Colour_2)	0.564
201816516-T-MET-20X-3.tif-(Colour_2)	0.574	0.556667
201824627-T-MET-20X-1.tif-(Colour_2)	0.42
201824627-T-MET-20X-2.tif-(Colour_2)	0.354
201824627-T-MET-20X-3.tif-(Colour_2)	0.289	0.354333
201827170-T-MET-20X-1.tif-(Colour_2)	0.503
201827170-T-MET-20X-2.tif-(Colour_2)	0.486
201827170-T-MET-20X-3.tif-(Colour_2)	0.488	0.492333
201827559-T-MET-20X-1.tif-(Colour_2)	0.378
201827559-T-MET-20X-2.tif-(Colour_2)	0.336
201827559-T-MET-20X-3.tif-(Colour_2)	0.345	0.353
201827698-T-MET-20X-1.tif-(Colour_2)	0.374
201827698-T-MET-20X-2.tif-(Colour_2)	0.415
201827698-T-MET-20X-3.tif-(Colour_2)	0.404	0.397667
201827700-T-MET-20X-1.tif-(Colour_2)	0.277
201827700-T-MET-20X-2.tif-(Colour_2)	0.322
201827700-T-MET-20X-3.tif-(Colour_2)	0.335	0.311333
201832822-T-MET-20X-1.tif-(Colour_2)	0.422
201832822-T-MET-20X-2.tif-(Colour_2)	0.418
201832822-T-MET-20X-3.tif-(Colour_2)	0.407	0.415667
201835000-T-MET-20X-1.tif-(Colour_2)	0.444
201835000-T-MET-20X-2.tif-(Colour_2)	0.444
201835000-T-MET-20X-3.tif-(Colour_2)	0.433	0.440333
201901799-T-MET-20X-1.tif-(Colour_2)	0.448
201901799-T-MET-20X-2.tif-(Colour_2)	0.486
201901799-T-MET-20X-3.tif-(Colour_2)	0.47	0.468
201902470-T-MET-20X-1.tif-(Colour_2)	0.337
201902470-T-MET-20X-2.tif-(Colour_2)	0.355
201902470-T-MET-20X-3.tif-(Colour_2)	0.332	0.341333
201905175-T-MET-20X-1.tif-(Colour_2)	0.452
201905175-T-MET-20X-2.tif-(Colour_2)	0.402
201905175-T-MET-20X-3.tif-(Colour_2)	0.365	0.406333
201908344-T-MET-20X-1.tif-(Colour_2)	0.498
201908344-T-MET-20X-2.tif-(Colour_2)	0.47
201908344-T-MET-20X-3.tif-(Colour_2)	0.576	0.514667
201913069-T-MET-20X-1.tif-(Colour_2)	0.365
201913069-T-MET-20X-2.tif-(Colour_2)	0.318
201913069-T-MET-20X-3.tif-(Colour_2)	0.279	0.320667
201913739-T-MET-20X-1.tif-(Colour_2)	0.537
201913739-T-MET-20X-2.tif-(Colour_2)	0.443
201913739-T-MET-20X-3.tif-(Colour_2)	0.525	0.501667
201914106-T-MET-20X-1.tif-(Colour_2)	0.372
201914106-T-MET-20X-2.tif-(Colour_2)	0.378
201914106-T-MET-20X-3.tif-(Colour_2)	0.385	0.378333
201915323-T-MET-20X-1.tif-(Colour_2)	0.54
201915323-T-MET-20X-2.tif-(Colour_2)	0.512
201915323-T-MET-20X-3.tif-(Colour_2)	0.501	0.517667
201919400-T-MET-20X-1.tif-(Colour_2)	0.559
201919400-T-MET-20X-2.tif-(Colour_2)	0.601
201919400-T-MET-20X-3.tif-(Colour_2)	0.572	0.577333
201919524-T-MET-20X-1.tif-(Colour_2)	0.616
201919524-T-MET-20X-2.tif-(Colour_2)	0.561
201919524-T-MET-20X-3.tif-(Colour_2)	0.607	0.594667
201920258-T-MET-20X-1.tif-(Colour_2)	0.306
201920258-T-MET-20X-2.tif-(Colour_2)	0.304
201920258-T-MET-20X-3.tif-(Colour_2)	0.311	0.307
201920309-T-MET-20X-1.tif-(Colour_2)	0.439
201920309-T-MET-20X-2.tif-(Colour_2)	0.446
201920309-T-MET-20X-3.tif-(Colour_2)	0.441	0.442
201922966-T-MET-20X-1.tif-(Colour_2)	0.417
201922966-T-MET-20X-2.tif-(Colour_2)	0.433
201922966-T-MET-20X-3.tif-(Colour_2)	0.424	0.424667
201923548-T-MET-20X-1.tif-(Colour_2)	0.407
201923548-T-MET-20X-2.tif-(Colour_2)	0.428
201923548-T-MET-20X-3.tif-(Colour_2)	0.475	0.436667
201927482-T-MET-20X-1.tif-(Colour_2)	0.46
201927482-T-MET-20X-2.tif-(Colour_2)	0.477
201927482-T-MET-20X-3.tif-(Colour_2)	0.415	0.450667
201930713-T-MET-20X-1.tif-(Colour_2)	0.318
201930713-T-MET-20X-2.tif-(Colour_2)	0.306
201930713-T-MET-20X-3.tif-(Colour_2)	0.338	0.320667
201935385-T-MET-20X-1.tif-(Colour_2)	0.368
201935385-T-MET-20X-2.tif-(Colour_2)	0.352
201935385-T-MET-20X-3.tif-(Colour_2)	0.427	0.382333
202000230-T-MET-20X-1.tif-(Colour_2)	0.406
202000230-T-MET-20X-2.tif-(Colour_2)	0.407
202000230-T-MET-20X-3.tif-(Colour_2)	0.416	0.409667
202001638-T-MET-20X-1.tif-(Colour_2)	0.473
202001638-T-MET-20X-2.tif-(Colour_2)	0.51
202001638-T-MET-20X-3.tif-(Colour_2)	0.469	0.484
202002412-T-MET-20X-1.tif-(Colour_2)	0.383
202002412-T-MET-20X-2.tif-(Colour_2)	0.461
202002412-T-MET-20X-3.tif-(Colour_2)	0.392	0.412
202002499-T-MET-20X-1.tif-(Colour_2)	0.407
202002499-T-MET-20X-2.tif-(Colour_2)	0.366
202002499-T-MET-20X-3.tif-(Colour_2)	0.411	0.394667
202003860-T-MET-20X-1.tif-(Colour_2)	0.642
202003860-T-MET-20X-2.tif-(Colour_2)	0.643
202003860-T-MET-20X-3.tif-(Colour_2)	0.631	0.638667
202004437-T-MET-20X-1.tif-(Colour_2)	0.469
202004437-T-MET-20X-2.tif-(Colour_2)	0.474
202004437-T-MET-20X-3.tif-(Colour_2)	0.494	0.479
202004880-T-MET-20X-1.tif-(Colour_2)	0.495
202004880-T-MET-20X-2.tif-(Colour_2)	0.526
202004880-T-MET-20X-3.tif-(Colour_2)	0.594	0.538333
202006282-T-MET-20X-1.tif-(Colour_2)	0.532
202006282-T-MET-20X-2.tif-(Colour_2)	0.535
202006282-T-MET-20X-3.tif-(Colour_2)	0.578	0.548333
202006696-T-MET-20X-1.tif-(Colour_2)	0.479
202006696-T-MET-20X-2.tif-(Colour_2)	0.541
202006696-T-MET-20X-3.tif-(Colour_2)	0.537	0.519
202009439-T-MET-20X-1.tif-(Colour_2)	0.397
202009439-T-MET-20X-2.tif-(Colour_2)	0.384
202009439-T-MET-20X-3.tif-(Colour_2)	0.389	0.39
202010032-T-MET-20X-1.tif-(Colour_2)	0.451
202010032-T-MET-20X-2.tif-(Colour_2)	0.452
202010032-T-MET-20X-3.tif-(Colour_2)	0.467	0.456667
202010475-T-MET-20X-1.tif-(Colour_2)	0.334
202010475-T-MET-20X-2.tif-(Colour_2)	0.352
202010475-T-MET-20X-3.tif-(Colour_2)	0.32	0.335333
202108742-T-MET-20X-1.tif-(Colour_2)	0.553
202108742-T-MET-20X-2.tif-(Colour_2)	0.568
202108742-T-MET-20X-3.tif-(Colour_2)	0.589	0.57
202109174-T-MET-20X-1.tif-(Colour_2)	0.401
202109174-T-MET-20X-2.tif-(Colour_2)	0.39
202109174-T-MET-20X-3.tif-(Colour_2)	0.328	0.373
202112620-T-MET-20X-1.tif-(Colour_2)	0.426
202112620-T-MET-20X-2.tif-(Colour_2)	0.461
202112620-T-MET-20X-3.tif-(Colour_2)	0.444	0.443667
202114562-T-MET-20X-1.tif-(Colour_2)	0.525
202114562-T-MET-20X-2.tif-(Colour_2)	0.517
202114562-T-MET-20X-3.tif-(Colour_2)	0.558	0.533333
202115282-T-MET-20X-1.tif-(Colour_2)	0.473
202115282-T-MET-20X-2.tif-(Colour_2)	0.454
202115282-T-MET-20X-3.tif-(Colour_2)	0.486	0.471
202120694-T-MET-20X-1.tif-(Colour_2)	0.53
202120694-T-MET-20X-2.tif-(Colour_2)	0.543
202120694-T-MET-20X-3.tif-(Colour_2)	0.527	0.533333
202121020-T-MET-20X-1.tif-(Colour_2)	0.454
202121020-T-MET-20X-2.tif-(Colour_2)	0.456
202121020-T-MET-20X-3.tif-(Colour_2)	0.247	0.385667

## Sheet: PLAU-Normal
ID	integrated option density/area	mean (integrated option density/area)
201805089-N-PLAU-20X-1.tif-(Colour_2)	0.318
201805089-N-PLAU-20X-2.tif-(Colour_2)	0.348
201805089-N-PLAU-20X-3.tif-(Colour_2)	0.407	0.357667
201805375-N-PLAU-20X-1.tif-(Colour_2)	0.259
201805375-N-PLAU-20X-2.tif-(Colour_2)	0.215
201805375-N-PLAU-20X-3.tif-(Colour_2)	0.28	0.251333
201816516-N-PLAU-20X-1.tif-(Colour_2)	0.298
201816516-N-PLAU-20X-2.tif-(Colour_2)	0.247
201816516-N-PLAU-20X-3.tif-(Colour_2)	0.248	0.264333
201827559-N-PLAU-20X-1.tif-(Colour_2)	0.21
201827559-N-PLAU-20X-2.tif-(Colour_2)	0.262
201827559-N-PLAU-20X-3.tif-(Colour_2)	0.27	0.247333
201827700-N-PLAU-20X-1.tif-(Colour_2)	0.31
201827700-N-PLAU-20X-2.tif-(Colour_2)	0.298
201827700-N-PLAU-20X-3.tif-(Colour_2)	0.306	0.304667
201832822-N-PLAU-20X-1.tif-(Colour_2)	0.3
201832822-N-PLAU-20X-2.tif-(Colour_2)	0.302
201832822-N-PLAU-20X-3.tif-(Colour_2)	0.255	0.285667
201901799-N-PLAU-20X-1.tif-(Colour_2)	0.25
201901799-N-PLAU-20X-2.tif-(Colour_2)	0.276
201901799-N-PLAU-20X-3.tif-(Colour_2)	0.208	0.244667
201902470-N-PLAU-20X-1.tif-(Colour_2)	0.294
201902470-N-PLAU-20X-2.tif-(Colour_2)	0.291
201902470-N-PLAU-20X-3.tif-(Colour_2)	0.288	0.291
201915323-N-PLAU-20X-1.tif-(Colour_2)	0.216
201915323-N-PLAU-20X-2.tif-(Colour_2)	0.241
201915323-N-PLAU-20X-3.tif-(Colour_2)	0.282	0.246333
201920258-N-PLAU-20X-1.tif-(Colour_2)	0.305
201920258-N-PLAU-20X-2.tif-(Colour_2)	0.275
201920258-N-PLAU-20X-3.tif-(Colour_2)	0.266	0.282
201923548-N-PLAU-20X-1.tif-(Colour_2)	0.359
201923548-N-PLAU-20X-2.tif-(Colour_2)	0.35
201923548-N-PLAU-20X-3.tif-(Colour_2)	0.365	0.358
201935385-N-PLAU-20X-1.tif-(Colour_2)	0.347
201935385-N-PLAU-20X-2.tif-(Colour_2)	0.325
201935385-N-PLAU-20X-3.tif-(Colour_2)	0.343	0.338333
202000230-N-PLAU-20X-1.tif-(Colour_2)	0.394
202000230-N-PLAU-20X-2.tif-(Colour_2)	0.414
202000230-N-PLAU-20X-3.tif-(Colour_2)	0.365	0.391
202001638-N-PLAU-20X-1.tif-(Colour_2)	0.389
202001638-N-PLAU-20X-2.tif-(Colour_2)	0.398
202001638-N-PLAU-20X-3.tif-(Colour_2)	0.384	0.390333
202002499-N-PLAU-20X-1.tif-(Colour_2)	0.142
202002499-N-PLAU-20X-2.tif-(Colour_2)	0.162
202002499-N-PLAU-20X-3.tif-(Colour_2)	0.17	0.158
202003860-N-PLAU-20X-1.tif-(Colour_2)	0.184
202003860-N-PLAU-20X-2.tif-(Colour_2)	0.17
202003860-N-PLAU-20X-3.tif-(Colour_2)	0.176	0.176667
202004437-N-PLAU-20X-1.tif-(Colour_2)	0.319
202004437-N-PLAU-20X-2.tif-(Colour_2)	0.362
202004437-N-PLAU-20X-3.tif-(Colour_2)	0.366	0.349
202006282-N-PLAU-20X-1.tif-(Colour_2)	0.335
202006282-N-PLAU-20X-2.tif-(Colour_2)	0.393
202006282-N-PLAU-20X-3.tif-(Colour_2)	0.375	0.367667
202006696-N-PLAU-20X-1.tif-(Colour_2)	0.32
202006696-N-PLAU-20X-2.tif-(Colour_2)	0.319
202006696-N-PLAU-20X-3.tif-(Colour_2)	0.295	0.311333
202009439-N-PLAU-20X-1.tif-(Colour_2)	0.335
202009439-N-PLAU-20X-2.tif-(Colour_2)	0.218
202009439-N-PLAU-20X-3.tif-(Colour_2)	0.252	0.268333
202010032-N-PLAU-20X-1.tif-(Colour_2)	0.281
202010032-N-PLAU-20X-2.tif-(Colour_2)	0.288
202010032-N-PLAU-20X-3.tif-(Colour_2)	0.317	0.295333
202010475-N-PLAU-20X-1.tif-(Colour_2)	0.253
202010475-N-PLAU-20X-2.tif-(Colour_2)	0.265
202010475-N-PLAU-20X-3.tif-(Colour_2)	0.268	0.262

## Sheet: PLAU-Tumor
ID	integrated option density/area	mean (integrated option density/area)
201605644-T-PLAU-20X-1.tif-(Colour_2)	0.608
201605644-T-PLAU-20X-2.tif-(Colour_2)	0.575
201605644-T-PLAU-20X-3.tif-(Colour_2)	0.508	0.563667
201629910-T-PLAU-20X-1.tif-(Colour_2)	0.227
201629910-T-PLAU-20X-2.tif-(Colour_2)	0.207
201629910-T-PLAU-20X-3.tif-(Colour_2)	0.209	0.214333
201703874-T-PLAU-20X-1.tif-(Colour_2)	0.48
201703874-T-PLAU-20X-2.tif-(Colour_2)	0.485
201703874-T-PLAU-20X-3.tif-(Colour_2)	0.499	0.488
201718260-T-PLAU-20X-1.tif-(Colour_2)	0.486
201718260-T-PLAU-20X-2.tif-(Colour_2)	0.441
201718260-T-PLAU-20X-3.tif-(Colour_2)	0.4	0.442333
201726587-T-PLAU-20X-1.tif-(Colour_2)	0.31
201726587-T-PLAU-20X-2.tif-(Colour_2)	0.287
201726587-T-PLAU-20X-3.tif-(Colour_2)	0.293	0.296667
201729751-T-PLAU-20X-1.tif-(Colour_2)	0.522
201729751-T-PLAU-20X-2.tif-(Colour_2)	0.541
201729751-T-PLAU-20X-3.tif-(Colour_2)	0.509	0.524
201805089-T-PLAU-20X-1.tif-(Colour_2)	0.268
201805089-T-PLAU-20X-2.tif-(Colour_2)	0.25
201805089-T-PLAU-20X-3.tif-(Colour_2)	0.267	0.261667
201805375-T-PLAU-20X-1.tif-(Colour_2)	0.566
201805375-T-PLAU-20X-2.tif-(Colour_2)	0.543
201805375-T-PLAU-20X-3.tif-(Colour_2)	0.597	0.568667
201808283-T-PLAU-20X-1.tif-(Colour_2)	0.299
201808283-T-PLAU-20X-2.tif-(Colour_2)	0.281
201808283-T-PLAU-20X-3.tif-(Colour_2)	0.3	0.293333
201808662-T-PLAU-20X-1.tif-(Colour_2)	0.234
201808662-T-PLAU-20X-2.tif-(Colour_2)	0.249
201808662-T-PLAU-20X-3.tif-(Colour_2)	0.243	0.242
201816516-T-PLAU-20X-1.tif-(Colour_2)	0.312
201816516-T-PLAU-20X-2.tif-(Colour_2)	0.338
201816516-T-PLAU-20X-3.tif-(Colour_2)	0.358	0.336
201824627-T-PLAU-20X-1.tif-(Colour_2)	0.313
201824627-T-PLAU-20X-2.tif-(Colour_2)	0.284
201824627-T-PLAU-20X-3.tif-(Colour_2)	0.429	0.342
201827170-T-PLAU-20X-1.tif-(Colour_2)	0.329
201827170-T-PLAU-20X-2.tif-(Colour_2)	0.263
201827170-T-PLAU-20X-3.tif-(Colour_2)	0.275	0.289
201827559-T-PLAU-20X-1.tif-(Colour_2)	0.295
201827559-T-PLAU-20X-2.tif-(Colour_2)	0.306
201827559-T-PLAU-20X-3.tif-(Colour_2)	0.271	0.290667
201827698-T-PLAU-20X-1.tif-(Colour_2)	0.279
201827698-T-PLAU-20X-2.tif-(Colour_2)	0.269
201827698-T-PLAU-20X-3.tif-(Colour_2)	0.265	0.271
201827700-T-PLAU-20X-1.tif-(Colour_2)	0.322
201827700-T-PLAU-20X-2.tif-(Colour_2)	0.326
201827700-T-PLAU-20X-3.tif-(Colour_2)	0.301	0.316333
201832822-T-PLAU-20X-1.tif-(Colour_2)	0.374
201832822-T-PLAU-20X-2.tif-(Colour_2)	0.314
201832822-T-PLAU-20X-3.tif-(Colour_2)	0.299	0.329
201835000-T-PLAU-20X-1.tif-(Colour_2)	0.302
201835000-T-PLAU-20X-2.tif-(Colour_2)	0.277
201835000-T-PLAU-20X-3.tif-(Colour_2)	0.25	0.276333
201901799-T-PLAU-20X-1.tif-(Colour_2)	0.291
201901799-T-PLAU-20X-2.tif-(Colour_2)	0.261
201901799-T-PLAU-20X-3.tif-(Colour_2)	0.259	0.270333
201902470-T-PLAU-20X-1.tif-(Colour_2)	0.302
201902470-T-PLAU-20X-2.tif-(Colour_2)	0.302
201902470-T-PLAU-20X-3.tif-(Colour_2)	0.302	0.302
201905175-T-PLAU-20X-1.tif-(Colour_2)	0.305
201905175-T-PLAU-20X-2.tif-(Colour_2)	0.362
201905175-T-PLAU-20X-3.tif-(Colour_2)	0.408	0.358333
201908344-T-PLAU-20X-1.tif-(Colour_2)	0.415
201908344-T-PLAU-20X-2.tif-(Colour_2)	0.367
201908344-T-PLAU-20X-3.tif-(Colour_2)	0.378	0.386667
201913069-T-PLAU-20X-1.tif-(Colour_2)	0.401
201913069-T-PLAU-20X-2.tif-(Colour_2)	0.33
201913069-T-PLAU-20X-3.tif-(Colour_2)	0.336	0.355667
201913739-T-PLAU-20X-1.tif-(Colour_2)	0.344
201913739-T-PLAU-20X-2.tif-(Colour_2)	0.282
201913739-T-PLAU-20X-3.tif-(Colour_2)	0.294	0.306667
201914106-T-PLAU-20X-1.tif-(Colour_2)	0.364
201914106-T-PLAU-20X-2.tif-(Colour_2)	0.319
201914106-T-PLAU-20X-3.tif-(Colour_2)	0.366	0.349667
201915323-T-PLAU-20X-1.tif-(Colour_2)	0.363
201915323-T-PLAU-20X-2.tif-(Colour_2)	0.347
201915323-T-PLAU-20X-3.tif-(Colour_2)	0.368	0.359333
201919400-T-PLAU-20X-1.tif-(Colour_2)	0.332
201919400-T-PLAU-20X-2.tif-(Colour_2)	0.36
201919400-T-PLAU-20X-3.tif-(Colour_2)	0.329	0.340333
201919524-T-PLAU-20X-1.tif-(Colour_2)	0.369
201919524-T-PLAU-20X-2.tif-(Colour_2)	0.336
201919524-T-PLAU-20X-3.tif-(Colour_2)	0.368	0.357667
201920258-T-PLAU-20X-1.tif-(Colour_2)	0.226
201920258-T-PLAU-20X-2.tif-(Colour_2)	0.18
201920258-T-PLAU-20X-3.tif-(Colour_2)	0.162	0.189333
201920309-T-PLAU-20X-1.tif-(Colour_2)	0.336
201920309-T-PLAU-20X-2.tif-(Colour_2)	0.327
201920309-T-PLAU-20X-3.tif-(Colour_2)	0.275	0.312667
201922966-T-PLAU-20X-1.tif-(Colour_2)	0.372
201922966-T-PLAU-20X-2.tif-(Colour_2)	0.339
201922966-T-PLAU-20X-3.tif-(Colour_2)	0.455	0.388667
201923548-T-PLAU-20X-1.tif-(Colour_2)	0.578
201923548-T-PLAU-20X-2.tif-(Colour_2)	0.381
201923548-T-PLAU-20X-3.tif-(Colour_2)	0.422	0.460333
201927482-T-PLAU-20X-1.tif-(Colour_2)	0.538
201927482-T-PLAU-20X-2.tif-(Colour_2)	0.599
201927482-T-PLAU-20X-3.tif-(Colour_2)	0.632	0.589667
201930713-T-PLAU-20X-1.tif-(Colour_2)	0.311
201930713-T-PLAU-20X-2.tif-(Colour_2)	0.363
201930713-T-PLAU-20X-3.tif-(Colour_2)	0.312	0.328667
201935385-T-PLAU-20X-1.tif-(Colour_2)	0.398
201935385-T-PLAU-20X-2.tif-(Colour_2)	0.475
201935385-T-PLAU-20X-3.tif-(Colour_2)	0.403	0.425333
202000230-T-PLAU-20X-1.tif-(Colour_2)	0.351
202000230-T-PLAU-20X-2.tif-(Colour_2)	0.412
202000230-T-PLAU-20X-3.tif-(Colour_2)	0.366	0.376333
202001638-T-PLAU-20X-1.tif-(Colour_2)	0.369
202001638-T-PLAU-20X-2.tif-(Colour_2)	0.441
202001638-T-PLAU-20X-3.tif-(Colour_2)	0.441	0.417
202002412-T-PLAU-20X-1.tif-(Colour_2)	0.471
202002412-T-PLAU-20X-2.tif-(Colour_2)	0.518
202002412-T-PLAU-20X-3.tif-(Colour_2)	0.483	0.490667
202002499-T-PLAU-20X-1.tif-(Colour_2)	0.489
202002499-T-PLAU-20X-2.tif-(Colour_2)	0.489
202002499-T-PLAU-20X-3.tif-(Colour_2)	0.529	0.502333
202003860-T-PLAU-20X-1.tif-(Colour_2)	0.304
202003860-T-PLAU-20X-2.tif-(Colour_2)	0.321
202003860-T-PLAU-20X-3.tif-(Colour_2)	0.316	0.313667
202004437-T-PLAU-20X-1.tif-(Colour_2)	0.351
202004437-T-PLAU-20X-2.tif-(Colour_2)	0.388
202004437-T-PLAU-20X-3.tif-(Colour_2)	0.398	0.379
202004880-T-PLAU-20X-1.tif-(Colour_2)	0.387
202004880-T-PLAU-20X-2.tif-(Colour_2)	0.427
202004880-T-PLAU-20X-3.tif-(Colour_2)	0.43	0.414667
202006282-T-PLAU-20X-1.tif-(Colour_2)	0.417
202006282-T-PLAU-20X-2.tif-(Colour_2)	0.428
202006282-T-PLAU-20X-3.tif-(Colour_2)	0.433	0.426
202006696-T-PLAU-20X-1.tif-(Colour_2)	0.32
202006696-T-PLAU-20X-2.tif-(Colour_2)	0.27
202006696-T-PLAU-20X-3.tif-(Colour_2)	0.281	0.290333
202009439-T-PLAU-20X-1.tif-(Colour_2)	0.37
202009439-T-PLAU-20X-2.tif-(Colour_2)	0.38
202009439-T-PLAU-20X-3.tif-(Colour_2)	0.433	0.394333
202010032-T-PLAU-20X-1.tif-(Colour_2)	0.279
202010032-T-PLAU-20X-2.tif-(Colour_2)	0.273
202010032-T-PLAU-20X-3.tif-(Colour_2)	0.282	0.278
202010475-T-PLAU-20X-1.tif-(Colour_2)	0.413
202010475-T-PLAU-20X-2.tif-(Colour_2)	0.416
202010475-T-PLAU-20X-3.tif-(Colour_2)	0.43	0.419667
202108742-T-PLAU-20X-1.tif-(Colour_2)	0.461
202108742-T-PLAU-20X-2.tif-(Colour_2)	0.492
202108742-T-PLAU-20X-3.tif-(Colour_2)	0.577	0.51
202109174-T-PLAU-20X-1.tif-(Colour_2)	0.387
202109174-T-PLAU-20X-2.tif-(Colour_2)	0.342
202109174-T-PLAU-20X-3.tif-(Colour_2)	0.322	0.350333
202112620-T-PLAU-20X-1.tif-(Colour_2)	0.36
202112620-T-PLAU-20X-2.tif-(Colour_2)	0.349
202112620-T-PLAU-20X-3.tif-(Colour_2)	0.354	0.354333
202114562-T-PLAU-20X-1.tif-(Colour_2)	0.317
202114562-T-PLAU-20X-2.tif-(Colour_2)	0.312
202114562-T-PLAU-20X-3.tif-(Colour_2)	0.302	0.310333
202115282-T-PLAU-20X-1.tif-(Colour_2)	0.34
202115282-T-PLAU-20X-2.tif-(Colour_2)	0.295
202115282-T-PLAU-20X-3.tif-(Colour_2)	0.306	0.313667
202120694-T-PLAU-20X-1.tif-(Colour_2)	0.574
202120694-T-PLAU-20X-2.tif-(Colour_2)	0.591
202120694-T-PLAU-20X-3.tif-(Colour_2)	0.52	0.561667
202121020-T-PLAU-20X-1.tif-(Colour_2)	0.39
202121020-T-PLAU-20X-2.tif-(Colour_2)	0.36
202121020-T-PLAU-20X-3.tif-(Colour_2)	0.377	0.375667
