# Supplementary material for: Identification of basement membrane-related prognostic model associated with the immune microenvironment and synthetic therapy response in pancreatic cancer: integrated bioinformatics analysis and clinical validation
Source: J Cancer. 2024 Oct 14;15(19):6273–98. doi: 10.7150/jca.100891 (PMC11540510; doi:10.7150/jca.100891)
Supplement: Supplementary file 1 — Supplementary tables. [file jcav15p6273s1.zip › In vitro experiment (CCK-8 results).xlsx]

## Sheet: BxPC-3
Time (0 hour)			Time (24 hours)			Time (48 hours)			Time (72 hours)
Samples	OD value (450nm)		Samples	OD value (450nm)		Samples	OD value (450nm)		Samples	OD value (450nm)
siNC	0.320333		siNC	0.467667		siNC	0.827333		siNC	1.301
siNC	0.317333		siNC	0.465667		siNC	0.824333		siNC	1.337
siNC	0.315333		siNC	0.461667		siNC	0.801333		siNC	1.311
siNC	0.322333		siNC	0.460667		siNC	0.822333		siNC	1.357
siNC	0.300333		siNC	0.464667		siNC	0.821333		siNC	1.344
siRNA#1	0.327333		siRNA#1	0.437667		siRNA#1	0.737333		siRNA#1	1.111
siRNA#1	0.322333		siRNA#1	0.454667		siRNA#1	0.733333		siRNA#1	1.105
siRNA#1	0.319333		siRNA#1	0.427667		siRNA#1	0.734333		siRNA#1	1.129
siRNA#1	0.324333		siRNA#1	0.434667		siRNA#1	0.712333		siRNA#1	1.099
siRNA#1	0.313333		siRNA#1	0.407667		siRNA#1	0.733333		siRNA#1	1.12
siRNA#2	0.318333		siRNA#2	0.422667		siRNA#2	0.726333		siRNA#2	1.124
siRNA#2	0.324333		siRNA#2	0.434667		siRNA#2	0.742333		siRNA#2	1.153
siRNA#2	0.320333		siRNA#2	0.415667		siRNA#2	0.729333		siRNA#2	1.144
siRNA#2	0.314333		siRNA#2	0.418667		siRNA#2	0.741333		siRNA#2	1.161
siRNA#2	0.308333		siRNA#2	0.447667		siRNA#2	0.724333		siRNA#2	1.165

## Sheet: CFPAC-1
Time (0 hour)			Time (24 hours)			Time (48 hours)			Time (72 hours)
Samples	OD value (450nm)		Samples	OD value (450nm)		Samples	OD value (450nm)		Samples	OD value (450nm)
siNC	0.280333		siNC	0.514333		siNC	0.847		siNC	1.449
siNC	0.286333		siNC	0.511333		siNC	0.892		siNC	1.511
siNC	0.289333		siNC	0.506333		siNC	0.864		siNC	1.541
siNC	0.294333		siNC	0.508333		siNC	0.883		siNC	1.539
siNC	0.282333		siNC	0.509333		siNC	0.909		siNC	1.553
siRNA#1	0.289333		siRNA#1	0.484333		siRNA#1	0.755		siRNA#1	1.233
siRNA#1	0.297333		siRNA#1	0.499333		siRNA#1	0.749		siRNA#1	1.235
siRNA#1	0.289333		siRNA#1	0.496333		siRNA#1	0.753		siRNA#1	1.184
siRNA#1	0.250333		siRNA#1	0.482333		siRNA#1	0.741		siRNA#1	1.267
siRNA#1	0.289333		siRNA#1	0.458333		siRNA#1	0.767		siRNA#1	1.206
siRNA#2	0.286333		siRNA#2	0.476333		siRNA#2	0.755		siRNA#2	1.248
siRNA#2	0.274333		siRNA#2	0.490333		siRNA#2	0.75		siRNA#2	1.27
siRNA#2	0.280333		siRNA#2	0.472333		siRNA#2	0.732		siRNA#2	1.29
siRNA#2	0.280333		siRNA#2	0.476333		siRNA#2	0.771		siRNA#2	1.239
siRNA#2	0.286333		siRNA#2	0.498333		siRNA#2	0.745		siRNA#2	1.319
