# Supplementary material for: Identification of basement membrane-related prognostic model associated with the immune microenvironment and synthetic therapy response in pancreatic cancer: integrated bioinformatics analysis and clinical validation
Source: J Cancer. 2024 Oct 14;15(19):6273–98. doi: 10.7150/jca.100891 (PMC11540510; doi:10.7150/jca.100891)
Supplement: Supplementary file 1 — Supplementary tables. [file jcav15p6273s1.zip › In vitro experiment (Scratch results).xlsx]

## Sheet: BxPC-3
Scratch area (0 day)			Scratch area (1 day)			Samples	Scratch healing rate (100%)
Samples	Area		Samples	Area
siNC	1.31821e+06		siNC	612619		siNC	53.5264
siNC	1.32531e+06		siNC	606869		siNC	54.2093
siNC	1.40261e+06		siNC	619072		siNC	55.8628
siRNA#1	1.41681e+06		siRNA#1	899124		siRNA#1	36.5389
siRNA#1	1.36564e+06		siRNA#1	879253		siRNA#1	35.6162
siRNA#1	1.33094e+06		siRNA#1	960539		siRNA#1	27.8301
siRNA#2	1.42677e+06		siRNA#2	893755		siRNA#2	37.3581
siRNA#2	1.35562e+06		siRNA#2	845175		siRNA#2	37.6541
siRNA#2	1.20447e+06		siRNA#2	823889		siRNA#2	31.5976

## Sheet: CFPAC-1
Scratch area (0 hour)			Scratch area (24 hours)			Samples	Scratch healing rate (100%)
Samples	Area		Samples	Area
siNC	1.54089e+06		siNC	597580		siNC	61.2185
siNC	1.40933e+06		siNC	586386		siNC	58.3927
siNC	1.42831e+06		siNC	656390		siNC	54.0441
siRNA#1	1.51843e+06		siRNA#1	1.02782e+06		siRNA#1	32.3101
siRNA#1	1.21004e+06		siRNA#1	892299		siRNA#1	26.2588
siRNA#1	1.4202e+06		siRNA#1	927875		siRNA#1	34.6656
siRNA#2	1.20139e+06		siRNA#2	913732		siRNA#2	23.9436
siRNA#2	1.45e+06		siRNA#2	954569		siRNA#2	34.1674
siRNA#2	1.28419e+06		siRNA#2	918251		siRNA#2	28.4959
