# Supplementary material for: Identification of basement membrane-related prognostic model associated with the immune microenvironment and synthetic therapy response in pancreatic cancer: integrated bioinformatics analysis and clinical validation
Source: J Cancer. 2024 Oct 14;15(19):6273–98. doi: 10.7150/jca.100891 (PMC11540510; doi:10.7150/jca.100891)
Supplement: Supplementary file 1 — Supplementary tables. [file jcav15p6273s1.zip › In vitro experiment (Transwell invasion results).xlsx]

## Sheet: BxPC-3
Samples	Cell count (24 hours)
siNC	200
siNC	200
siNC	218
siRNA#1	87
siRNA#1	80
siRNA#1	96
siRNA#2	124
siRNA#2	121
siRNA#2	89

## Sheet: CFPAC-1
Samples	Cell count (24 hours)
siNC	93
siNC	121
siNC	120
siRNA#1	40
siRNA#1	37
siRNA#1	54
siRNA#2	39
siRNA#2	34
siRNA#2	29
