# Supplementary material for: Identification of basement membrane-related prognostic model associated with the immune microenvironment and synthetic therapy response in pancreatic cancer: integrated bioinformatics analysis and clinical validation
Source: J Cancer. 2024 Oct 14;15(19):6273–98. doi: 10.7150/jca.100891 (PMC11540510; doi:10.7150/jca.100891)
Supplement: Supplementary file 1 — Supplementary tables. [file jcav15p6273s1.zip › PCR results (pancreatic cancer cell lines).xlsx]

## Sheet: BxPC-3
Samples	DSG3 CT mean	GAPDH CT mean	▲CT	▲▲CT	▲▲CT	2-▲▲CT
Calibrator	28.8	15.77	13.03	0	0	1
NC	28.8	15.77	13.03	0	0	1
NC	28.55	15.67	12.88	-0.15	-0.15	1.10957
NC	28.55	15.69	12.86	-0.17	-0.17	1.12506
SiRNA#1	31.06	15.78	15.28	2.25	2.25	0.210224
SiRNA#1	31.15	15.89	15.26	2.23	2.23	0.213159
SiRNA#1	30.47	15.61	14.86	1.83	1.83	0.281265
SiRNA#2	31.07	15.74	15.33	2.3	2.3	0.203063
SiRNA#2	31.02	15.81	15.21	2.18	2.18	0.220676
SiRNA#2	30.51	15.83	14.68	1.65	1.65	0.31864

## Sheet: CFPAC-1
Samples	DSG3 CT mean	GAPDH CT mean	▲CT	▲▲CT	▲▲CT	2-▲▲CT
Calibrator	28.02	14.88	13.14	0	0	1
NC	28.02	14.88	13.14	0	0	1
NC	27.66	14.89	12.77	-0.37	-0.37	1.29235
NC	27.74	14.8	12.94	-0.2	-0.2	1.1487
SiRNA#1	30.16	14.83	15.33	2.19	2.19	0.219151
SiRNA#1	29.91	14.84	15.07	1.93	1.93	0.262429
SiRNA#1	29.88	14.75	15.13	1.99	1.99	0.251739
SiRNA#2	30.68	14.75	15.93	2.79	2.79	0.144586
SiRNA#2	30.04	14.7	15.34	2.2	2.2	0.217638
SiRNA#2	30.5	14.8	15.7	2.56	2.56	0.169576
