# Supplementary material for: Identification of basement membrane-related prognostic model associated with the immune microenvironment and synthetic therapy response in pancreatic cancer: integrated bioinformatics analysis and clinical validation
Source: J Cancer. 2024 Oct 14;15(19):6273–98. doi: 10.7150/jca.100891 (PMC11540510; doi:10.7150/jca.100891)
Supplement: Supplementary file 1 — Supplementary tables. [file jcav15p6273s1.zip › PCR results (pancreatic tissues).xlsx]

## Sheet: DSG3
Samples	DSG3 CT mean	GAPDH CT mean	▲CT	▲▲CT	▲▲CT	2-▲▲CT
ZCQ-Normal	33.41	23.17	10.24	0	0	1
ZCQ-Tumor	31.33	24.33	7	-3.24	-3.24	9.44794
LGC-Normal	31.45	23.43	8.02	0	0	1
LGC-Tumor	27.99	23.41	4.58	-3.44	-3.44	10.8528
CSF-Normal	35.71	25.16	10.55	0	0	1
CSF-Tumor	27.89	24.68	3.21	-7.34	-7.34	162.017
WFY-Normal	34.14	25.76	8.38	0	0	1
WFY-Tumor	34.69	27.95	6.74	-1.64	-1.64	3.11666
WYS-Normal	31.06	20.85	10.21	0	0	1
WYS-Tumor	29.25	19.35	9.9	-0.31	-0.31	1.23971
YYQ-Normal	35.01	25.27	9.74	0	0	1
YYQ-Tumor	29.38	20.82	8.56	-1.18	-1.18	2.26577
LXS-Normal	31.23	25.51	5.72	0	0	1
LXS-Tumor	29.54	26.26	3.28	-2.44	-2.44	5.42642
HXM-Normal	36.04	20.67	15.37	0	0	1
HXM-Tumor	35.83	26.36	9.47	-5.9	-5.9	59.7141
JFX-Normal	31.13	21.25	9.88	0	0	1
JFX-Tumor	30.2	21.47	8.73	-1.15	-1.15	2.21914
SSJ-Normal	30.99	21.49	9.5	0	0	1
SSJ-Tumor	28.65	20.17	8.48	-1.02	-1.02	2.02792

## Sheet: MET
Samples	MET CT mean	GAPDH CT mean	▲CT	▲▲CT	▲▲CT	2-▲▲CT
ZCQ-Normal	28.56	22.65	5.91	0	0	1
ZCQ-Tumor	28.08	24.24	3.84	-2.07	-2.07	4.19887
LGC-Normal	28.58	23.38	5.2	0	0	1
LGC-Tumor	26.88	22.94	3.94	-1.26	-1.26	2.39496
CSF-Normal	30.89	25.18	5.71	0	0	1
CSF-Tumor	26.73	24.57	2.16	-3.55	-3.55	11.7127
WFY-Normal	27.75	25.93	1.82	0	0	1
WFY-Tumor	30.17	27.69	2.48	0.66	0.66	0.632878
WYS-Normal	31.56	20.72	10.84	0	0	1
WYS-Tumor	24.13	19.29	4.84	-6	-6	64
YYQ-Normal	29.65	25.13	4.52	0	0	1
YYQ-Tumor	24.57	20.71	3.86	-0.66	-0.66	1.58008
LXS-Normal	30.07	25.35	4.72	0	0	1
LXS-Tumor	26.59	26.13	0.46	-4.26	-4.26	19.1597
HXM-Normal	29.08	20.67	8.41	0	0	1
HXM-Tumor	32.57	26.36	6.21	-2.2	-2.2	4.59479
JFX-Normal	25.86	21.25	4.61	0	0	1
JFX-Tumor	25.66	21.47	4.19	-0.42	-0.42	1.33793
SSJ-Normal	31.78	21.49	10.29	0	0	1
SSJ-Tumor	27.24	20.17	7.07	-3.22	-3.22	9.31787

## Sheet: PLAU
Samples	PLAU CT mean	GAPDH CT mean	▲CT	▲▲CT	▲▲CT	2-▲▲CT
ZCQ-Normal	25.31	22.38	2.93	0	0	1
ZCQ-Tumor	25.34	23.41	1.93	-1	-1	2
LGC-Normal	27.85	22.77	5.08	0	0	1
LGC-Tumor	27.3	22.03	5.27	0.19	0.19	0.876606
CSF-Normal	30.28	24.27	6.01	0	0	1
CSF-Tumor	27.38	23.43	3.95	-2.06	-2.06	4.16986
WFY-Normal	29.96	25.34	4.62	0	0	1
WFY-Tumor	29.55	26.55	3	-1.62	-1.62	3.07375
WYS-Normal	28.67	20.02	8.65	0	0	1
WYS-Tumor	22.3	18.4	3.9	-4.75	-4.75	26.9087
YYQ-Normal	29.51	24.32	5.19	0	0	1
YYQ-Tumor	22.04	20.73	1.31	-3.88	-3.88	14.723
LXS-Normal	31.32	24.8	6.52	0	0	1
LXS-Tumor	29.43	25.62	3.81	-2.71	-2.71	6.54322
HXM-Normal	28.16	20.67	7.49	0	0	1
HXM-Tumor	32.31	26.36	5.95	-1.54	-1.54	2.90795
JFX-Normal	21.61	21.25	0.36	-5.55112e-16	-5.55112e-16	1
JFX-Tumor	20.69	21.47	-0.78	-1.14	-1.14	2.20381
SSJ-Normal	29.27	21.49	7.78	0.29	0	1
SSJ-Tumor	22.72	20.17	2.55	-4.94	-1.54	2.90795
