# Supplementary material for: Identification of basement membrane-related prognostic model associated with the immune microenvironment and synthetic therapy response in pancreatic cancer: integrated bioinformatics analysis and clinical validation
Source: J Cancer. 2024 Oct 14;15(19):6273–98. doi: 10.7150/jca.100891 (PMC11540510; doi:10.7150/jca.100891)
Supplement: Supplementary file 1 — Supplementary tables. [file jcav15p6273s1.zip › Table S3.xlsx]

## Sheet: GeneCards platform
COL4A4
COL4A3
COL4A5
TGFBI
COL4A1
MFF-DT
COL17A1
HSPG2
LAMC2
LAMA3
COL7A1
NID1
LMX1B
MMP1
CFH
MUC1
COL8A2
LAMB3
LAMP2
LAMB2
SLC4A1
MME
COL4A6
SLC4A11
ANPEP
LAMB1
MMP14
ITGB4
LAMP1
COL4A2
UMOD
TGFB1
NPHP1
TMEM67
HLA-DRB1
CD151
ALB
TNF
LAMC1
LAMA2
ATP2B1
EMP2
SERPINH1
ITGA6
CD4
LAMA5
PXDN
NPHS1
MMP2
EMC1
ZEB1
KAT6B
CAV1
PLEC
PRTN3
CD79A
ITGA3
SELP
OVOL2
ACE
AKT1
NPHS2
CD46
SEC61A1
MPV17
MMP9
EGF
SPARC
CFTR
ITGB1
MBNP
LAMA1
LAMP3
FN1
NPHP3
AGRN
USH2A
IMMP2L
EGFR
MPO
COL1A1
DAG1
OXA1L
COL2A1
NOS1AP
MAGI2
APP
DST
CD36
DGKE
MMP8
IL6
CD59
LAD1
TINAG
IL10
PRIMA1
CTNNB1
HLA-A
FCGR2B
XPNPEP3
MBOAT2
WDR19
PALS1
SLC2A1
VEGFA
FAS
TLR4
EPB41L1
VSX1
PLCE1
TNFRSF1A
BCL2
MPP1
CEP290
ECM1
KRT3
PLA2R1
SLC41A1
TP53
MYO1E
ARHGDIA
PTEN
CYP1B1
GRHL2
IL1B
CD2AP
CTLA4
EZR
CDH1
CHST6
TGM1
HNF1B
ZAP70
BAX
ABCB1
GJB2
NF2
NPHP4
HMCN1
MSN
TLR2
ITGB2
ACTN4
WT1
REN
COL1A2
NID2
CLN3
SLC6A4
CD55
SFTPC
LMNA
CXCL8
FCGR2A
COL18A1
KRT12
MMP3
CEP83
SFTPB
CERT1
PDPN
PKD1
ITGB3
TIMP1
HRAS
VMA21
FASLG
VTN
CCR6
COL5A1
AQP1
PTPRO
ICAM1
GJA1
STX1A
SRC
CYCS
VCAM1
PIK3CA
COL8A1
APOE
ENPP1
ZMPSTE24
FAP
PEX2
PSEN1
ELANE
SCARB2
TRPC6
BSG
ACHE
LAMA4
CD44
C3
PRKCD
MMP15
HLA-DQB1
FGF2
CTNS
MYH9
PECAM1
TIMP2
TJP1
SYK
INVS
ERBB2
MMP16
CXCR4
EPB41L5
LAMC3
ANXA2
PTGS2
CASP3
CASK
LRP2
IL4
THEMIS2
KRAS
ADAM10
BRAF
PLA2G2A
FGFR2
ITGAM
FBN1
IL6ST
BMP6
GATA3
ABCA4
SLC7A7
TIMP3
EPB41L4B
RAC1
DCDC2
ABCA1
PIKFYVE
PAX6
ZNF423
COL5A2
PRPH2
FOXC1
TBCD
CFI
KRT14
GLIS2
CFP
DLG1
UBIAD1
DSP
NRAS
PITX2
HLA-DQA1
SEC23B
ARF6
VIM
INS
HPSE
MIF
ITGA2
RPSA
CSF1
HLA-G
CC2D2A
PRELP
PODXL
IFNG
SLC7A5
ESR1
MIR21
RHOA
TREX1
MMP17
ARL6
CDC42
ABCG2
NPHP3-ACAD11
STX3
ABCC1
SPP1
ST14
NPHP3-AS1
FREM1
MAPK1
FBLN1
SLC19A1
FOXE3
CD9
NOS3
HNFJ3
ABCC6
JAK1
RET
PEX1
CYBB
TTC21B
KIT
NOTCH3
THBS1
RNU7-1
IL2
ANXA5
BEST1
KRT5
SMC3
KCNMA1
B2M
HAVCR1
EFEMP1
FURIN
RHO
PKD2
PLAUR
RECK
PRKCA
SLC9A1
RAF1
ITGA2B
GPER1
PLA2G6
VTI1B
JUP
TP63
ADCY10
FRAS1
CCR5
TCF4
AGBL1
DMD
TMEM231
HMOX1
CP
CD40LG
IL17RA
SLC2A9
IL2RA
COL3A1
APC
LORICRIN
PLAU
DDR1
P3H1
PIK3R1
MPP3
STING1
COL6A2
HMGB1
C1QTNF5
ADAM17
MKKS
ELN
DPP4
HBEGF
RAB8A
PIK3CG
SLC22A12
SOD1
INF2
MUSK
PLG
BAK1
INSR
RPE65
FREM2
NRG1
MYC
C4A
ANTXR2
CDH2
SYT1
F2
FGFR1
TFRC
AGTR1
GSN
PLOD3
PSEN2
IL1A
SYNM
IVL
BBS2
ENG
KRT1
CD52
TF
PDCD1
PTPRC
FBLN5
CASP8
AQP4
IFNA1
LDLR
DNAH8
TNFSF11
IL5
FLNA
AQP2
CSF2
FERMT1
LTF
TNC
FOXP3
TRAF3IP2
HSP90AA1
MTOR
PTPN22
RAB7A
NOTCH1
CAV2
BECN1
GGT1
PLCG1
NOS2
TACSTD2
NEU1
CRP
TGFBR2
NOD2
CR1
AP2A2
CR2
SELE
OXT
CDKN2A
TNFSF10
CHRNA1
PRKD1
CCL5
SYP
SDHB
CAT
CTSB
CDK5
CX3CL1
HSPA5
ITGAV
CXADR
COL15A1
PROM1
DLL4
HLA-DPB1
CFHR5
AHI1
VWF
M6PR
TTC21B-AS1
TGFA
LGALS3
COLQ
SLC22A6
ITSN1
ELOVL4
TMEM216
SYNC
CSK
APOL1
MEFV
JUN
CKAP4
APOA1
MAP2K1
CCL2
NPM1
HFE
ABCC8
ATRIP
DSG3
SLC4A4
ACSL4
MAPK8
ATP7A
F3
AGER
HGF
MBP
CEACAM1
AQP5
NTRK1
SELL
EXT1
PIK3C3
LRP1
AIFM1
PLOD1
MYOF
NFKB1
CTNNA1
CD40
FKTN
IL17A
OSGEP
RPS19
FCGR3B
JAG1
ITGAL
IL13
PLIN1
EXPH5
TGFBR1
DCN
HTRA1
EPCAM
VCL
ACTG1
STAT3
ACE2
TNFRSF10B
MET
ADAMTSL1
TMEM14C
POR
CSF3
TMEM237
SCARB1
PIK3R4
LGALS3BP
TNFSF13B
KCNE5
HMGCR
SDC1
NTN4
TNFRSF1B
DSG1
CD82
SEC63
TAP2
KITLG
ADAM9
RAB3A
ITGA5
TLN1
PDGFB
CSPG4
TEK
DNASE1
FLG
KDR
IRAK1
KIRREL2
ATP6AP2
ADGRG1
TLR5
FOS
CLU
CFB
PLA2G1B
PTK2
PTCH1
P2RX7
NOTCH2
SMAD4
CD68
S100B
ATP12A
TRAF6
CFHR2
CLDN1
MAPK14
HLA-C
SLC26A4
AGT
LAMB4
NEK8
VASN
BST2
TMEM138
CXCL12
IGF1R
SLC9A3R2
TRPV4
DAB2
AQP3
CTSL
TPSG1
ATRIP-TREX1
IQCB1
GJA8
CALCA
SLC12A2
FCGR3A
SYNPO
TLR9
MMP13
CDKN3
TERT
TGFB2
RMND1
MUC4
PGR
CDH23
CRB1
FERMT2
C12orf57
PLAT
SERPINF1
ALOX5
ARL3
SDC2
ITGA7
HSPA8
AP1G1
RAB14
IL7
KRT10
GAP43
THSD7A
P4HB
F10
PHB1
PKHD1
MBL2
ATG5
CTSD
CST3
ATP1A2
PTGS1
HPN
IGF2R
SLC12A1
THY1
MIR936
GFAP
SLC22A1
AKT2
ATL1
IGHE
AP1B1
SLC34A1
GRB2
CRYAA
EDN1
NOC3L
PIK3C2A
TNFRSF25
APOB
GRIN1
BCL2L11
CASP9
SHH
ALOX5AP
PTPN3
GZMB
KCNK2
NRP1
TRPC1
SLC24A3
CLCNKB
CD274
PDGFRB
RHCE
CCND1
TRAF3IP1
PXN
ITGB6
HSPA4
ATP2C2
TGIF1
UTRN
ACTB
SERPINE1
AMFR
SLC9A3
CNR1
EFEMP2
VPS4B
CTTN
ITPR1
NCF1
IL15
LRPAP1
NGF
TSPAN7
MMP25
TMEM164
CA4
RHOD
ATP2C1
ITGAX
ACP1
MMP7
CNTN1
TMPRSS6
FBLN2
CD80
ADAM12
HLA-DRA
TSPAN32
DNM3
MIR711
ITGA4
IL18
TTC8
SHC1
BSND
PTK2B
PPL
RNASE3
CD1A
SOD2
SERPINC1
SDCBP
PSAP
SLC29A1
TRPV1
BBS1
KRT19
NCAM1
PDE6D
KCNA4
THBD
TET2
SPAM1
PRKCB
EFNA5
MEP1B
GAPDH
PARP1
RAC2
TLR3
SI
CTNND1
BCAR1
COL13A1
IL3
CASR
MAPK3
SPTAN1
DEFA1
CD28
PAX2
DES
EPHA2
KCNJ13
CHAT
APOH
CD1C
BMP2
DEFB1
TNFRSF10A
KRT13
COLGALT1
XYLT2
GRIP1
STX2
C4B
MCL1
CD86
CLCN5
FREM3
TPO
FGF7
CCN2
CAMK2G
HIF1A
RAMP2
NDUFS4
CLDN5
CCL11
TSHR
PLCE1-AS1
TRPV6
TGM2
H2AC18
IGF1
MUC16
TMC6
PMP22
IL2RB
NLRP3
MYOC
ITSN2
CD163
AQP9
IFT140
CA9
CTSG
GJB1
XYLT1
VANGL2

## Sheet: Basement membraneBASE platform
ACAN
ACHE
ADAMTS1
ADAMTS2
ADAMTS3
ADAMTS4
ADAMTS5
ADAMTS6
ADAMTS7
ADAMTS8
ADAMTS9
ADAMTS10
ADAMTS13
ADAMTS14
ADAMTS15
ADAMTS16
ADAMTS17
ADAMTS18
ADAMTS19
ADAMTS20
AGRN
AMELX
AMTN
ANG
BCAN
BGN
CCDC80
CERT1
COL2A1
COL4A1
COL4A2
COL4A3
COL4A4
COL4A5
COL4A6
COL5A1
COL6A1
COL6A2
COL6A3
COL7A1
COL8A1
COL8A2
COL9A1
COL9A2
COL9A3
COL12A1
COL14A1
COL15A1
COL17A1
COL18A1
COL28A1
COLQ
CST3
CTSA
CTSB
CTSD
DCN
ECM1
EFEMP1
EFEMP2
EGFL6
EGFLAM
FBLN1
FBLN2
FBLN5
FBN1
FBN2
FBN3
FGF9
FMOD
FN1
FRAS1
FREM1
FREM2
FREM3
HAPLN1
HMCN1
HMCN2
HSPG2
ISLR
LAD1
LAMA1
LAMA2
LAMA3
LAMA4
LAMA5
LAMB1
LAMB2
LAMB3
LAMB4
LAMC1
LAMC2
LAMC3
LOXL1
LOXL2
LOXL4
LUM
MATN1
MATN2
MATN4
MEP1A
MEP1B
MMP1
MMP2
MMP7
MMP17
MMP21
MMP26
MMRN2
NELL1
NELL2
NID1
NID2
NPNT
NTN1
NTN4
OGN
OPTC
P3H1
P3H2
PAPLN
PODN
POSTN
PTN
PXDN
PXDNL
RECK
SERPINF1
SLIT1
SLIT2
SLIT3
SEMA3B
SMC3
SMOC1
SMOC2
SPARC
SPARCL1
SPOCK1
SPOCK2
SPOCK3
SPON1
SPON2
TGFB2
TGFB1
TGFBI
THBS1
THBS2
THBS4
TIMP1
TIMP2
TIMP3
TINAG
TINAGL1
TLL1
TNC
USH2A
VCAN
VTN
VWA1
VWA2
ADAM9
ADAM10
ADAM17
CD44
CD151
CSPG4
COL13A1
DAG1
DCC
DDR1
DDR2
EVA1A
EVA1B
EVA1C
GPC1
GPC2
GPC3
GPC4
GPC5
GPC6
ITGA1
ITGA2
ITGA2B
ITGA3
ITGA4
ITGA5
ITGA6
ITGA7
ITGA8
ITGA9
ITGA10
ITGAM
ITGAV
ITGAX
ITGB1
ITGB2
ITGB3
ITGB4
ITGB5
ITGB6
ITGB7
ITGB8
MEGF9
MMP14
MPZL2
MUSK
PTPRF
RPSA
ROBO1
ROBO2
ROBO3
ROBO4
SDC1
SDC4
TENM1
TENM2
TENM3
TENM4
UNC5A
UNC5B
UNC5C
UNC5D

## Sheet: Merge and remove duplicate
ABCA1
ABCA4
ABCB1
ABCC1
ABCC6
ABCC8
ABCG2
ACAN
ACE
ACE2
ACHE
ACP1
ACSL4
ACTB
ACTG1
ACTN4
ADAM10
ADAM12
ADAM17
ADAM9
ADAMTS1
ADAMTS10
ADAMTS13
ADAMTS14
ADAMTS15
ADAMTS16
ADAMTS17
ADAMTS18
ADAMTS19
ADAMTS2
ADAMTS20
ADAMTS3
ADAMTS4
ADAMTS5
ADAMTS6
ADAMTS7
ADAMTS8
ADAMTS9
ADAMTSL1
ADCY10
ADGRG1
AGBL1
AGER
AGRN
AGT
AGTR1
AHI1
AIFM1
AKT1
AKT2
ALB
ALOX5
ALOX5AP
AMELX
AMFR
AMTN
ANG
ANPEP
ANTXR2
ANXA2
ANXA5
AP1B1
AP1G1
AP2A2
APC
APOA1
APOB
APOE
APOH
APOL1
APP
AQP1
AQP2
AQP3
AQP4
AQP5
AQP9
ARF6
ARHGDIA
ARL3
ARL6
ATG5
ATL1
ATP12A
ATP1A2
ATP2B1
ATP2C1
ATP2C2
ATP6AP2
ATP7A
ATRIP
ATRIP-TREX1
B2M
BAK1
BAX
BBS1
BBS2
BCAN
BCAR1
BCL2
BCL2L11
BECN1
BEST1
BGN
BMP2
BMP6
BRAF
BSG
BSND
BST2
C12orf57
C1QTNF5
C3
C4A
C4B
CA4
CA9
CALCA
CAMK2G
CASK
CASP3
CASP8
CASP9
CASR
CAT
CAV1
CAV2
CC2D2A
CCDC80
CCL11
CCL2
CCL5
CCN2
CCND1
CCR5
CCR6
CD151
CD163
CD1A
CD1C
CD274
CD28
CD2AP
CD36
CD4
CD40
CD40LG
CD44
CD46
CD52
CD55
CD59
CD68
CD79A
CD80
CD82
CD86
CD9
CDC42
CDH1
CDH2
CDH23
CDK5
CDKN2A
CDKN3
CEACAM1
CEP290
CEP83
CERT1
CFB
CFH
CFHR2
CFHR5
CFI
CFP
CFTR
CHAT
CHRNA1
CHST6
CKAP4
CLCN5
CLCNKB
CLDN1
CLDN5
CLN3
CLU
CNR1
CNTN1
COL12A1
COL13A1
COL14A1
COL15A1
COL17A1
COL18A1
COL1A1
COL1A2
COL28A1
COL2A1
COL3A1
COL4A1
COL4A2
COL4A3
COL4A4
COL4A5
COL4A6
COL5A1
COL5A2
COL6A1
COL6A2
COL6A3
COL7A1
COL8A1
COL8A2
COL9A1
COL9A2
COL9A3
COLGALT1
COLQ
CP
CR1
CR2
CRB1
CRP
CRYAA
CSF1
CSF2
CSF3
CSK
CSPG4
CST3
CTLA4
CTNNA1
CTNNB1
CTNND1
CTNS
CTSA
CTSB
CTSD
CTSG
CTSL
CTTN
CX3CL1
CXADR
CXCL12
CXCL8
CXCR4
CYBB
CYCS
CYP1B1
DAB2
DAG1
DCC
DCDC2
DCN
DDR1
DDR2
DEFA1
DEFB1
DES
DGKE
DLG1
DLL4
DMD
DNAH8
DNASE1
DNM3
DPP4
DSG1
DSG3
DSP
DST
ECM1
EDN1
EFEMP1
EFEMP2
EFNA5
EGF
EGFL6
EGFLAM
EGFR
ELANE
ELN
ELOVL4
EMC1
EMP2
ENG
ENPP1
EPB41L1
EPB41L4B
EPB41L5
EPCAM
EPHA2
ERBB2
ESR1
EVA1A
EVA1B
EVA1C
EXPH5
EXT1
EZR
F10
F2
F3
FAP
FAS
FASLG
FBLN1
FBLN2
FBLN5
FBN1
FBN2
FBN3
FCGR2A
FCGR2B
FCGR3A
FCGR3B
FERMT1
FERMT2
FGF2
FGF7
FGF9
FGFR1
FGFR2
FKTN
FLG
FLNA
FMOD
FN1
FOS
FOXC1
FOXE3
FOXP3
FRAS1
FREM1
FREM2
FREM3
FURIN
GAP43
GAPDH
GATA3
GFAP
GGT1
GJA1
GJA8
GJB1
GJB2
GLIS2
GPC1
GPC2
GPC3
GPC4
GPC5
GPC6
GPER1
GRB2
GRHL2
GRIN1
GRIP1
GSN
GZMB
H2AC18
HAPLN1
HAVCR1
HBEGF
HFE
HGF
HIF1A
HLA-A
HLA-C
HLA-DPB1
HLA-DQA1
HLA-DQB1
HLA-DRA
HLA-DRB1
HLA-G
HMCN1
HMCN2
HMGB1
HMGCR
HMOX1
HNF1B
HNFJ3
HPN
HPSE
HRAS
HSP90AA1
HSPA4
HSPA5
HSPA8
HSPG2
HTRA1
ICAM1
IFNA1
IFNG
IFT140
IGF1
IGF1R
IGF2R
IGHE
IL10
IL13
IL15
IL17A
IL17RA
IL18
IL1A
IL1B
IL2
IL2RA
IL2RB
IL3
IL4
IL5
IL6
IL6ST
IL7
IMMP2L
INF2
INS
INSR
INVS
IQCB1
IRAK1
ISLR
ITGA1
ITGA10
ITGA2
ITGA2B
ITGA3
ITGA4
ITGA5
ITGA6
ITGA7
ITGA8
ITGA9
ITGAL
ITGAM
ITGAV
ITGAX
ITGB1
ITGB2
ITGB3
ITGB4
ITGB5
ITGB6
ITGB7
ITGB8
ITPR1
ITSN1
ITSN2
IVL
JAG1
JAK1
JUN
JUP
KAT6B
KCNA4
KCNE5
KCNJ13
KCNK2
KCNMA1
KDR
KIRREL2
KIT
KITLG
KRAS
KRT1
KRT10
KRT12
KRT13
KRT14
KRT19
KRT3
KRT5
LAD1
LAMA1
LAMA2
LAMA3
LAMA4
LAMA5
LAMB1
LAMB2
LAMB3
LAMB4
LAMC1
LAMC2
LAMC3
LAMP1
LAMP2
LAMP3
LDLR
LGALS3
LGALS3BP
LMNA
LMX1B
LORICRIN
LOXL1
LOXL2
LOXL4
LRP1
LRP2
LRPAP1
LTF
LUM
M6PR
MAGI2
MAP2K1
MAPK1
MAPK14
MAPK3
MAPK8
MATN1
MATN2
MATN4
MBL2
MBNP
MBOAT2
MBP
MCL1
MEFV
MEGF9
MEP1A
MEP1B
MET
MFF-DT
MIF
MIR21
MIR711
MIR936
MKKS
MME
MMP1
MMP13
MMP14
MMP15
MMP16
MMP17
MMP2
MMP21
MMP25
MMP26
MMP3
MMP7
MMP8
MMP9
MMRN2
MPO
MPP1
MPP3
MPV17
MPZL2
MSN
MTOR
MUC1
MUC16
MUC4
MUSK
MYC
MYH9
MYO1E
MYOC
MYOF
NCAM1
NCF1
NDUFS4
NEK8
NELL1
NELL2
NEU1
NF2
NFKB1
NGF
NID1
NID2
NLRP3
NOC3L
NOD2
NOS1AP
NOS2
NOS3
NOTCH1
NOTCH2
NOTCH3
NPHP1
NPHP3
NPHP3-ACAD11
NPHP3-AS1
NPHP4
NPHS1
NPHS2
NPM1
NPNT
NRAS
NRG1
NRP1
NTN1
NTN4
NTRK1
OGN
OPTC
OSGEP
OVOL2
OXA1L
OXT
P2RX7
P3H1
P3H2
P4HB
PALS1
PAPLN
PARP1
PAX2
PAX6
PDCD1
PDE6D
PDGFB
PDGFRB
PDPN
PECAM1
PEX1
PEX2
PGR
PHB1
PIK3C2A
PIK3C3
PIK3CA
PIK3CG
PIK3R1
PIK3R4
PIKFYVE
PITX2
PKD1
PKD2
PKHD1
PLA2G1B
PLA2G2A
PLA2G6
PLA2R1
PLAT
PLAU
PLAUR
PLCE1
PLCE1-AS1
PLCG1
PLEC
PLG
PLIN1
PLOD1
PLOD3
PMP22
PODN
PODXL
POR
POSTN
PPL
PRELP
PRIMA1
PRKCA
PRKCB
PRKCD
PRKD1
PROM1
PRPH2
PRTN3
PSAP
PSEN1
PSEN2
PTCH1
PTEN
PTGS1
PTGS2
PTK2
PTK2B
PTN
PTPN22
PTPN3
PTPRC
PTPRF
PTPRO
PXDN
PXDNL
PXN
RAB14
RAB3A
RAB7A
RAB8A
RAC1
RAC2
RAF1
RAMP2
RECK
REN
RET
RHCE
RHO
RHOA
RHOD
RMND1
RNASE3
RNU7-1
ROBO1
ROBO2
ROBO3
ROBO4
RPE65
RPS19
RPSA
S100B
SCARB1
SCARB2
SDC1
SDC2
SDC4
SDCBP
SDHB
SEC23B
SEC61A1
SEC63
SELE
SELL
SELP
SEMA3B
SERPINC1
SERPINE1
SERPINF1
SERPINH1
SFTPB
SFTPC
SHC1
SHH
SI
SLC12A1
SLC12A2
SLC19A1
SLC22A1
SLC22A12
SLC22A6
SLC24A3
SLC26A4
SLC29A1
SLC2A1
SLC2A9
SLC34A1
SLC41A1
SLC4A1
SLC4A11
SLC4A4
SLC6A4
SLC7A5
SLC7A7
SLC9A1
SLC9A3
SLC9A3R2
SLIT1
SLIT2
SLIT3
SMAD4
SMC3
SMOC1
SMOC2
SOD1
SOD2
SPAM1
SPARC
SPARCL1
SPOCK1
SPOCK2
SPOCK3
SPON1
SPON2
SPP1
SPTAN1
SRC
ST14
STAT3
STING1
STX1A
STX2
STX3
SYK
SYNC
SYNM
SYNPO
SYP
SYT1
TACSTD2
TAP2
TBCD
TCF4
TEK
TENM1
TENM2
TENM3
TENM4
TERT
TET2
TF
TFRC
TGFA
TGFB1
TGFB1
TGFB2
TGFBI
TGFBR1
TGFBR2
TGIF1
TGM1
TGM2
THBD
THBS1
THBS2
THBS4
THEMIS2
THSD7A
THY1
TIMP1
TIMP2
TIMP3
TINAG
TINAGL1
TJP1
TLL1
TLN1
TLR2
TLR3
TLR4
TLR5
TLR9
TMC6
TMEM138
TMEM14C
TMEM164
TMEM216
TMEM231
TMEM237
TMEM67
TMPRSS6
TNC
TNF
TNFRSF10A
TNFRSF10B
TNFRSF1A
TNFRSF1B
TNFRSF25
TNFSF10
TNFSF11
TNFSF13B
TP53
TP63
TPO
TPSG1
TRAF3IP1
TRAF3IP2
TRAF6
TREX1
TRPC1
TRPC6
TRPV1
TRPV4
TRPV6
TSHR
TSPAN32
TSPAN7
TTC21B
TTC21B-AS1
TTC8
UBIAD1
UMOD
UNC5A
UNC5B
UNC5C
UNC5D
USH2A
UTRN
VANGL2
VASN
VCAM1
VCAN
VCL
VEGFA
VIM
VMA21
VPS4B
VSX1
VTI1B
VTN
VWA1
VWA2
VWF
WDR19
WT1
XPNPEP3
XYLT1
XYLT2
ZAP70
ZEB1
ZMPSTE24
ZNF423
