# Supplementary material for: Identification of basement membrane-related prognostic model associated with the immune microenvironment and synthetic therapy response in pancreatic cancer: integrated bioinformatics analysis and clinical validation
Source: J Cancer. 2024 Oct 14;15(19):6273–98. doi: 10.7150/jca.100891 (PMC11540510; doi:10.7150/jca.100891)
Supplement: Supplementary file 1 — Supplementary tables. [file jcav15p6273s1.zip › Table S4.xlsx]

## Sheet: Sheet1
Genes	Hazard Ratio	95% Confidence Interval	P-value
ADAM9	1.67105	(1.16612661150918-2.39459642929477)	0.00515408
APOL1	1.29165	(1.00187456673267-1.66524117559609)	0.0483348
COL12A1	1.25078	(1.00900257735503-1.55048027042243)	0.0411772
COL17A1	1.31955	(1.12726188733897-1.54464685665619)	0.00055922
DSG3	1.29083	(1.12876563809906-1.47615602611326)	0.000191849
FAP	1.29043	(1.00182939365211-1.66216895705396)	0.0483687
FERMT1	1.62501	(1.20214914343497-2.19661407518694)	0.00159292
ITGA2	1.46134	(1.11021680443501-1.92349877078636)	0.00681606
ITGA3	1.37011	(1.06424228249161-1.76388807661271)	0.014565
ITGB4	1.4994	(1.13265215267202-1.98488629277326)	0.00465004
ITGB6	1.50728	(1.19193725070756-1.9060491060275)	0.000612415
KRT19	1.50556	(1.14482498778626-1.9799562760659)	0.00341421
LAMA3	1.62461	(1.24216894741956-2.12480826317134)	0.000394871
LAMB3	1.39542	(1.09691783539853-1.77514255315732)	0.00666285
LAMC2	1.48135	(1.15687938115128-1.89683617760957)	0.00183799
MBOAT2	1.39669	(1.02735823104591-1.89878204838202)	0.032989
MET	1.83658	(1.34784419356836-2.50252969710247)	0.000117669
MMP1	1.12124	(1.00789833231659-1.24732442560709)	0.035321
MMP14	1.42197	(1.03933004756355-1.94548519023749)	0.0277245
MMP7	1.19909	(1.01593599570534-1.41526991687326)	0.0318002
MYOF	2.06355	(1.33453090940859-3.19079923445456)	0.00112325
PLAU	1.56405	(1.20308896513641-2.03330699762856)	0.00083456
SLC2A1	1.24434	(1.0189007397321-1.51964822216277)	0.0320672
TGFBI	1.32683	(1.02957277376355-1.70990732911937)	0.0288769
TGM2	1.33246	(1.04519278653079-1.69867642616606)	0.0205181
