# Supplementary material for: Identification of basement membrane-related prognostic model associated with the immune microenvironment and synthetic therapy response in pancreatic cancer: integrated bioinformatics analysis and clinical validation
Source: J Cancer. 2024 Oct 14;15(19):6273–98. doi: 10.7150/jca.100891 (PMC11540510; doi:10.7150/jca.100891)
Supplement: Supplementary file 1 — Supplementary tables. [file jcav15p6273s1.zip › Table S5.xlsx]

## Sheet: TCGA
Drug	IC50 difference (A value > 0 means more sensitive in the low-risk group, and a value < 0 means more sensitive in the high-risk group)	P-value
Sorafenib_1085	0.849612	1.94e-13
Oxaliplatin_1089	1.10011	1.83e-12
Axitinib_1021	0.472484	7.44e-12
P22077_1933	0.840051	1.07e-11
OF-1_1853	0.62578	1.39e-11
TAF1_5496_1732	0.9052	2.39e-11
Wnt-C59_1622	0.475213	2.59e-11
BIBR-1532_2043	0.547666	3.77e-11
Irinotecan_1088	1.07935	7.92e-11
GSK269962A_1192	0.413831	1.41e-10
LGK974_1598	0.530159	2.27e-10
Oxaliplatin_1806	0.834513	6.83e-10
ML323_1629	0.469578	9.86e-10
Dabrafenib_1373	0.724792	1.06e-09
KRAS (G12C) Inhibitor-12_1855	0.623442	2.22e-09
Niraparib_1177	0.767076	3.12e-09
MIRA-1_1931	0.614337	3.72e-09
I-BRD9_1928	0.62985	6.87e-09
Elephantin_1835	0.617469	7.62e-09
Camptothecin_1003	0.1065	9.7e-09
Venetoclax_1909	0.617615	1.57e-08
PF-4708671_1129	0.39826	1.92e-08
Vorinostat_1012	0.402718	2.19e-08
Talazoparib_1259	0.970254	2.96e-08
Nilotinib_1013	0.60152	3.74e-08
IAP_5620_1428	0.776944	4.71e-08
GSK1904529A_1093	0.423098	4.95e-08
EPZ5676_1563	0.55258	8.32e-08
Leflunomide_1578	0.332504	1.08e-07
MK-2206_1053	0.625106	1.11e-07
Uprosertib_2106	0.817412	1.24e-07
Pevonedistat_1529	0.479583	1.73e-07
Ribociclib_1632	0.27943	1.82e-07
BMS-345541_1249	0.389274	1.85e-07
AZD4547_1786	0.596828	2.48e-07
Zoledronate_1802	0.439365	2.64e-07
Navitoclax_1011	0.70291	2.81e-07
AZD1208_1449	0.570607	2.99e-07
AT13148_2170	0.809659	2.99e-07
AGI-6780_1634	0.395244	3.13e-07
Fulvestrant_1816	0.317111	3.66e-07
Palbociclib_1054	0.682025	4.26e-07
PRIMA-1MET_1131	0.681919	4.6e-07
JAK1_8709_1718	0.649878	5.19e-07
Dihydrorotenone_1827	0.354254	5.35e-07
Cyclophosphamide_1512	0.403761	5.95e-07
GSK2578215A_1927	0.403696	6.13e-07
Mitoxantrone_1810	0.633457	7.68e-07
GDC0810_1925	0.381962	8.4e-07
AGI-5198_1913	0.362896	8.66e-07
LCL161_1557	0.414848	8.79e-07
Picolinici-acid_1635	0.367873	8.79e-07
SB505124_1194	0.313839	1.05e-06
Afuresertib_1912	0.56618	1.05e-06
Doramapimod_1042	0.321155	1.15e-06
LY2109761_1852	0.428795	1.15e-06
Tozasertib_1096	0.410423	1.2e-06
IWP-2_1576	0.29963	1.23e-06
Topotecan_1808	0.405353	1.31e-06
Nutlin-3a (-)_1047	1.00985	1.56e-06
Entinostat_1593	0.498797	1.78e-06
Dasatinib_1079	-0.890697	1.83e-06
Alisertib_1051	0.745045	1.94e-06
Gallibiscoquinazole_1830	0.291985	2.14e-06
Savolitinib_1936	0.407429	2.37e-06
Cytarabine_1006	0.672767	2.66e-06
Foretinib_2040	0.34692	2.66e-06
Crizotinib_1083	0.471926	2.77e-06
PCI-34051_1621	0.553228	3.02e-06
Teniposide_1809	0.53315	3.43e-06
Temozolomide_1375	0.523458	3.68e-06
Epirubicin_1511	0.185441	4.54e-06
Rapamycin_1084	0.0615372	4.67e-06
EPZ004777_1237	0.447663	5.15e-06
Fulvestrant_1200	0.322082	8.55e-06
Dactinomycin_1811	0.0373041	9.28e-06
Olaparib_1017	0.591094	1.25e-05
OSI-027_1594	0.0713891	1.81e-05
MK-8776_2046	0.589825	2.28e-05
Sinularin_1838	0.301536	2.81e-05
Sabutoclax_1849	0.201578	2.88e-05
GSK591_2110	0.396265	2.88e-05
BMS-754807_2171	0.340225	3.91e-05
Ruxolitinib_1507	0.355652	4.84e-05
LJI308_2107	0.450842	5.41e-05
ABT737_1910	0.520079	7.27e-05
Uprosertib_1553	0.467712	8.12e-05
Linsitinib_1510	0.359097	9.39e-05
Dactolisib_1057	0.0770117	0.000115059
Tamoxifen_1199	0.292506	0.000119242
Carmustine_1807	0.280566	0.000125042
AMG-319_2045	0.452334	0.000156412
Dactinomycin_1911	0.00430063	0.000163898
Ipatasertib_1924	0.427559	0.000175763
Wee1 Inhibitor_1046	0.370754	0.000177817
AZD5153_1706	0.452303	0.000199639
Cisplatin_1005	0.641705	0.000201955
GSK2606414_1618	0.330952	0.000216386
PFI3_1620	0.281736	0.000223959
IRAK4_4710_1716	0.219624	0.000229146
AZ6102_2109	0.269946	0.000239859
AZD8055_1059	0.0648294	0.00024539
NVP-ADW742_1932	0.329669	0.00024539
Pyridostatin_2044	0.383729	0.0002482
AZD5991_1720	0.819862	0.000284362
Acetalax_1804	-0.671279	0.000304241
PAK_5339_1730	0.207391	0.000397512
AZD5363_1916	0.502689	0.00045359
JQ1_2172	0.479021	0.000627708
GSK343_1627	0.23233	0.000683683
Gemcitabine_1190	0.323253	0.000768248
Buparlisib_1873	0.158285	0.000899268
Eg5_9814_1712	0.026527	0.0009087
VE-822_1613	0.258135	0.000987525
PD173074_1049	0.455482	0.00151561
VE821_2111	0.39287	0.00153089
Nelarabine_1814	0.321579	0.00154631
Telomerase Inhibitor IX_1930	0.193037	0.00159342
MG-132_1862	-0.0202074	0.00177771
AZD6482_2169	0.173108	0.00212197
Vincristine_1818	0.119527	0.00227162
Sapitinib_1549	-0.501576	0.0027019
CDK9_5576_1708	0.0681668	0.00272786
AZD2014_1441	0.289153	0.00348809
CZC24832_1615	0.281995	0.00352085
RVX-208_1625	0.291936	0.00400989
RO-3306_1052	0.117052	0.00412239
I-BET-762_1624	0.328091	0.0051772
Mirin_1048	0.278805	0.00522407
Podophyllotoxin bromide_1825	0.127727	0.00536697
Daporinad_1248	0.00253481	0.00576546
GNE-317_1926	0.10769	0.00613581
Ulixertinib_2047	0.221799	0.00706398
MN-64_1854	0.20023	0.00737886
Vinblastine_1004	0.0144356	0.00763977
BDP-00009066_1866	0.153834	0.00832858
JAK_8517_1739	0.378088	0.00907243
AZD5438_1401	0.177742	0.0114804
Fludarabine_1813	0.317358	0.0151549
Vinorelbine_2048	0.019752	0.0152771
5-Fluorouracil_1073	0.405681	0.0172172
AZD6738_1917	0.184072	0.0183378
Dinaciclib_1180	-0.0213567	0.020453
BPD-00008900_1998	0.183394	0.023483
Pictilisib_1058	0.135337	0.0311807
PRT062607_1631	0.195975	0.0357819
SCH772984_1564	-0.396647	0.0368212
ERK_6604_1714	-0.309105	0.0424109
Ibrutinib_1799	0.144215	0.0457803

## Sheet: GSE28735
Drug	IC50 difference (A value > 0 means more sensitive in the low-risk group, and a value < 0 means more sensitive in the high-risk group)	P-value
Oxaliplatin_1806	1.2465	3.59e-07
OF-1_1853	1.0841	3.77e-06
Afuresertib_1912	0.90069	4.44e-06
AZD1208_1449	0.90258	5.22e-06
Cytarabine_1006	1.18948	6.12e-06
BMS-345541_1249	0.715665	1.14e-05
Sorafenib_1085	0.930628	1.53e-05
Ipatasertib_1924	0.751334	1.53e-05
GNE-317_1926	0.391955	1.53e-05
AGI-6780_1634	0.771949	1.78e-05
Uprosertib_2106	1.10382	1.78e-05
MK-2206_1053	0.953367	2.37e-05
I-BRD9_1928	0.880104	2.37e-05
LY2109761_1852	0.735554	2.73e-05
Dactolisib_1057	0.136317	3.14e-05
Uprosertib_1553	0.814918	3.14e-05
AZD5991_1720	1.83553	3.14e-05
Oxaliplatin_1089	1.18218	3.61e-05
PCI-34051_1621	0.927765	3.61e-05
Irinotecan_1088	1.2179	4.14e-05
Niraparib_1177	0.996749	4.14e-05
AZD2014_1441	0.539267	4.14e-05
EPZ5676_1563	0.839646	4.14e-05
Vorinostat_1012	0.521275	4.74e-05
KRAS (G12C) Inhibitor-12_1855	1.02615	5.42e-05
AGI-5198_1913	0.602838	5.42e-05
Axitinib_1021	0.496992	6.19e-05
GSK269962A_1192	0.425526	6.19e-05
LCL161_1557	0.616315	7.05e-05
Zoledronate_1802	0.700267	7.05e-05
Doramapimod_1042	0.341758	9.12e-05
AZD4547_1786	0.892414	9.12e-05
AT13148_2170	1.2526	9.12e-05
Crizotinib_1083	0.788413	0.000103558
BIBR-1532_2043	0.669275	0.000103558
GSK2578215A_1927	0.589987	0.000117388
Talazoparib_1259	1.23432	0.000132887
IAP_5620_1428	1.1443	0.000132887
Fulvestrant_1200	0.567362	0.000150232
Picolinici-acid_1635	0.578397	0.00016962
TAF1_5496_1732	1.16336	0.00016962
Venetoclax_1909	0.799986	0.00016962
Nilotinib_1013	0.900269	0.000191262
Nutlin-3a (-)_1047	1.5624	0.000191262
CDK9_5576_1708	0.438729	0.000191262
PRIMA-1MET_1131	0.886927	0.000215393
EPZ004777_1237	0.720938	0.000215393
VE-822_1613	0.75302	0.000215393
Linsitinib_1510	0.557198	0.000242265
Cyclophosphamide_1512	0.589322	0.000242265
AZD5363_1916	0.889	0.000242265
Entinostat_1593	0.873745	0.000305356
JAK1_8709_1718	0.960775	0.000305356
Mitoxantrone_1810	1.03227	0.000305356
BDP-00009066_1866	0.452038	0.000305356
Olaparib_1017	0.864342	0.000342199
Palbociclib_1054	0.925185	0.000342199
Ruxolitinib_1507	0.603946	0.000342199
PAK_5339_1730	0.39797	0.000342199
CDK9_5038_1709	0.12508	0.000383032
Camptothecin_1003	0.118072	0.000428237
Tozasertib_1096	0.552184	0.000428237
Sinularin_1838	0.472984	0.000428237
ML323_1629	0.589999	0.000478224
MN-64_1854	0.56388	0.000478224
NVP-ADW742_1932	0.600444	0.000478224
Gemcitabine_1190	0.833137	0.000533438
Eg5_9814_1712	0.0742381	0.000533438
Pictilisib_1058	0.481823	0.000594356
Rapamycin_1084	0.0965623	0.000594356
Carmustine_1807	0.537197	0.000594356
Savolitinib_1936	0.522351	0.000594356
Gallibiscoquinazole_1830	0.430658	0.000661496
GSK1904529A_1093	0.548215	0.000735411
Dinaciclib_1180	0.0552592	0.000735411
LGK974_1598	0.594297	0.000735411
PD173074_1049	0.7542	0.000816699
GSK343_1627	0.482225	0.000816699
Ribociclib_1632	0.378474	0.000816699
Nelarabine_1814	0.641134	0.000816699
Sabutoclax_1849	0.393987	0.000816699
ABT737_1910	0.759313	0.000816699
Cisplatin_1005	1.15941	0.000905998
Tamoxifen_1199	0.448307	0.000905998
AZD5438_1401	0.787112	0.000905998
Pevonedistat_1529	0.589077	0.000905998
Elephantin_1835	0.711472	0.000905998
AMG-319_2045	0.695588	0.000905998
Dabrafenib_1373	0.725682	0.001004
PFI3_1620	0.484149	0.001004
P22077_1933	0.817985	0.001004
MK-8776_2046	0.76215	0.001004
MIRA-1_1931	0.691377	0.00111143
Alpelisib_1560	0.609008	0.00122909
AZ6102_2109	0.420427	0.00135781
RVX-208_1625	0.683645	0.00149849
AZD5153_1706	0.706034	0.00149849
Fulvestrant_1816	0.443212	0.00149849
Vincristine_1818	0.331487	0.00149849
Buparlisib_1873	0.348148	0.00149849
Paclitaxel_1080	0.0669478	0.00165208
PF-4708671_1129	0.418882	0.00165208
BMS-754807_2171	0.393303	0.00165208
Wee1 Inhibitor_1046	0.537989	0.00181962
Dactinomycin_1911	0.00826366	0.00181962
GDC0810_1925	0.471724	0.00181962
5-Fluorouracil_1073	0.92168	0.00200218
Dactinomycin_1811	0.0645642	0.00200218
GSK591_2110	0.536593	0.00200218
Alisertib_1051	1.06454	0.00220092
RO-3306_1052	0.191221	0.00220092
IWP-2_1576	0.377666	0.00220092
Leflunomide_1578	0.37746	0.00220092
Wnt-C59_1622	0.53778	0.00220092
Topotecan_1808	0.505866	0.00220092
MIM1_1996	0.396377	0.00220092
I-BET-762_1624	0.708453	0.00241707
VE821_2111	0.606397	0.00241707
SB216763_1025	0.320132	0.00265191
Taselisib_1561	0.592242	0.00265191
JAK_8517_1739	0.873451	0.00290684
Foretinib_2040	0.485619	0.00290684
Teniposide_1809	0.73392	0.00318331
LJI308_2107	0.745477	0.00380709
Epirubicin_1511	0.247905	0.00415776
JQ1_2172	0.774319	0.00415776
Navitoclax_1011	0.740395	0.00453666
OTX015_1626	0.746184	0.00453666
VSP34_8731_1734	0.382667	0.00538686
Dihydrorotenone_1827	0.406758	0.00538686
BPD-00008900_1998	0.437126	0.00538686
CZC24832_1615	0.545672	0.00586226
AZD6482_2169	0.322238	0.00586226
Mirin_1048	0.589248	0.00751651
IRAK4_4710_1716	0.389186	0.00751651
Fludarabine_1813	0.631847	0.00751651
Pyridostatin_2044	0.478695	0.00751651
AZD8186_1918	0.511475	0.00815201
PRT062607_1631	0.411137	0.00956485
Podophyllotoxin bromide_1825	0.321138	0.00956485
Ibrutinib_1799	0.527753	0.0111858
GSK2606414_1618	0.530304	0.0120819
Telomerase Inhibitor IX_1930	0.273751	0.0130393
Temozolomide_1375	0.570714	0.0151518
IGF1R_3801_1738	0.639387	0.0151518
Daporinad_1248	0.0109559	0.016314
YK-4-279_1239	0.695661	0.0188688
Docetaxel_1819	0.1569	0.0202693
Vinorelbine_2048	0.0568523	0.023337
Docetaxel_1007	0.00650969	0.0286703
Luminespib_1559	0.0937339	0.0286703
AZD6738_1917	0.417422	0.0286703
NU7441_1038	0.17464	0.0306614
ULK1_4989_1733	0.396756	0.0327671
Erlotinib_1168	0.258295	0.0349923
Vinblastine_1004	0.0294707	0.0398212
Gefitinib_1010	0.245609	0.0398212
AZD8055_1059	0.0658337	0.0424352
Ulixertinib_2047	0.228956	0.0424352
KU-55933_1030	0.290574	0.0480887

## Sheet: GSE57495
Drug	IC50 difference (A value > 0 means more sensitive in the low-risk group, and a value < 0 means more sensitive in the high-risk group)	P-value
MK-2206_1053	0.867	3.2e-07
AZD4547_1786	0.825868	5.98e-07
Sorafenib_1085	0.794502	1.3e-06
AZD1208_1449	0.617224	2.94e-06
Nutlin-3a (-)_1047	1.44758	4.04e-06
Elephantin_1835	0.65296	5.52e-06
Palbociclib_1054	0.817928	6.43e-06
BIBR-1532_2043	0.534284	7.49e-06
JAK1_8709_1718	0.769096	8.71e-06
Mitoxantrone_1810	0.771231	9.38e-06
PRIMA-1MET_1131	0.736168	1.68e-05
Niraparib_1177	0.733502	2.09e-05
Afuresertib_1912	0.712247	2.09e-05
PCI-34051_1621	0.652694	2.4e-05
Dactolisib_1057	0.0845916	2.58e-05
I-BRD9_1928	0.583311	2.58e-05
GNE-317_1926	0.261381	2.96e-05
P22077_1933	0.741883	2.96e-05
Uprosertib_1553	0.668872	3.64e-05
Uprosertib_2106	0.790113	3.64e-05
Vorinostat_1012	0.380568	4.17e-05
PD173074_1049	0.668926	5.45e-05
LY2109761_1852	0.453135	5.45e-05
Epirubicin_1511	0.190122	5.82e-05
Teniposide_1809	0.627069	5.82e-05
Zoledronate_1802	0.436168	6.64e-05
Sabutoclax_1849	0.251434	7.09e-05
Oxaliplatin_1806	0.833504	8.07e-05
GSK269962A_1192	0.333526	0.000111034
Wnt-C59_1622	0.46295	0.000111034
NVP-ADW742_1932	0.46565	0.000118245
Olaparib_1017	0.68257	0.000125888
Linsitinib_1510	0.45586	0.000125888
AZD5153_1706	0.580511	0.000133985
GSK1904529A_1093	0.384353	0.000142562
AGI-5198_1913	0.356914	0.000161261
Alisertib_1051	0.691987	0.000171437
Irinotecan_1088	0.886203	0.000171437
GSK2578215A_1927	0.416647	0.000171437
Pyridostatin_2044	0.441848	0.000171437
BMS-754807_2171	0.451688	0.000171437
Axitinib_1021	0.361524	0.000182204
Rapamycin_1084	0.0744609	0.000182204
EPZ004777_1237	0.479661	0.000182204
AT13148_2170	0.652133	0.000193593
Pictilisib_1058	0.37918	0.000218367
Talazoparib_1259	0.794756	0.000246036
Venetoclax_1909	0.553966	0.000261051
Dabrafenib_1373	0.554633	0.000276907
AZD8055_1059	0.0722593	0.000293644
Doramapimod_1042	0.301273	0.000311309
Oxaliplatin_1089	0.915684	0.000311309
OF-1_1853	0.643279	0.000311309
MIRA-1_1931	0.583984	0.000392191
Ipatasertib_1924	0.511276	0.000415224
TAF1_5496_1732	0.86181	0.000465058
Buparlisib_1873	0.198276	0.000465058
AZD2014_1441	0.430015	0.00049198
KRAS (G12C) Inhibitor-12_1855	0.60946	0.00049198
JAK_8517_1739	0.605074	0.000581547
GSK2606414_1618	0.362044	0.000685815
Dactinomycin_1911	0.00441631	0.000724198
EPZ5676_1563	0.431952	0.000764534
OSI-027_1594	0.0852427	0.000764534
ML323_1629	0.406703	0.000898157
Camptothecin_1003	0.0657538	0.000947221
AZD5363_1916	0.605706	0.000947221
PAK_5339_1730	0.265876	0.000998715
RVX-208_1625	0.340705	0.00105274
Cyclophosphamide_1512	0.357153	0.00110942
CDK9_5038_1709	0.0330213	0.00110942
Foretinib_2040	0.318974	0.00110942
AMG-319_2045	0.454112	0.00110942
PRT062607_1631	0.367365	0.00123117
Pevonedistat_1529	0.43086	0.00136494
Eg5_9814_1712	0.0333447	0.00151176
Entinostat_1593	0.430428	0.00159042
PFI3_1620	0.278324	0.00159042
I-BET-762_1624	0.409605	0.00204208
Dactinomycin_1811	0.0257609	0.00214523
AGI-6780_1634	0.370944	0.00225306
CDK9_5576_1708	0.10151	0.00260647
Carmustine_1807	0.265264	0.00260647
Dasatinib_1079	-0.711077	0.0027349
Nilotinib_1013	0.497031	0.002869
Fulvestrant_1200	0.293568	0.002869
Acetalax_1804	-0.554095	0.002869
Nelarabine_1814	0.338795	0.002869
Picolinici-acid_1635	0.290671	0.00315504
CZC24832_1615	0.274746	0.0034664
BMS-345541_1249	0.304277	0.00398513
AZD5991_1720	0.812402	0.00398513
GDC0810_1925	0.324231	0.00398513
Cytarabine_1006	0.611373	0.00457214
Tamoxifen_1199	0.284162	0.00457214
IWP-2_1576	0.214708	0.00478427
Mirin_1048	0.296466	0.00500512
AZD1332_1463	0.359187	0.00547422
Podophyllotoxin bromide_1825	0.121527	0.00547422
Alpelisib_1560	0.365907	0.0057231
OTX015_1626	0.366097	0.0057231
Ribociclib_1632	0.204781	0.00598197
Trametinib_1372	-0.416445	0.00682196
GSK343_1627	0.210301	0.00682196
Topotecan_1808	0.346039	0.00682196
Vincristine_1818	0.0892465	0.00682196
AZ6102_2109	0.209511	0.00712427
Ruxolitinib_1507	0.330931	0.00810342
ERK_6604_1714	-0.408337	0.00810342
Temozolomide_1375	0.400134	0.00845518
IAP_5620_1428	0.462973	0.00845518
LGK974_1598	0.418752	0.00845518
Taselisib_1561	0.399818	0.00882031
Sinularin_1838	0.231341	0.00959239
LJI308_2107	0.34075	0.0100002
Fulvestrant_1816	0.256239	0.0108617
JQ1_2172	0.508574	0.0108617
IRAK4_4710_1716	0.219182	0.0127813
PF-4708671_1129	0.323988	0.013305
MN-64_1854	0.267201	0.0138473
Leflunomide_1578	0.241266	0.0144088
Crizotinib_1083	0.340441	0.0162133
Tozasertib_1096	0.348541	0.0175222
Telomerase Inhibitor IX_1930	0.172242	0.0175222
IGF1R_3801_1738	0.284878	0.0182101
Navitoclax_1011	0.452803	0.0189213
Dihydrorotenone_1827	0.322568	0.0196562
Fludarabine_1813	0.261062	0.0228464
BMS-536924_1091	0.234503	0.0255207
Cisplatin_1005	0.487895	0.0264695
WZ4003_1614	0.299088	0.0274481
MK-8776_2046	0.406686	0.0274481
BDP-00009066_1866	0.17974	0.0284572
Ibrutinib_1799	0.262735	0.0305702
AZD8186_1918	0.222497	0.0316755
Vinblastine_1004	0.0085976	0.0339875
ABT737_1910	0.396825	0.0351958
Wee1 Inhibitor_1046	0.2976	0.0364401
BPD-00008900_1998	0.186565	0.0364401
GSK591_2110	0.288385	0.0364401
Gemcitabine_1190	0.212051	0.0390394

## Sheet: GSE62452
Drug	IC50 difference (A value > 0 means more sensitive in the low-risk group, and a value < 0 means more sensitive in the high-risk group)	P-value
Oxaliplatin_1806	1.22452	1.49e-12
AZD1208_1449	0.921433	1.99e-10
Sorafenib_1085	0.944065	1.28e-09
Oxaliplatin_1089	1.22908	2.87e-09
MK-2206_1053	0.953492	7.74e-09
I-BRD9_1928	0.86361	8.62e-09
Afuresertib_1912	0.845923	1.32e-08
AGI-5198_1913	0.586377	1.46e-08
EPZ5676_1563	0.813975	1.62e-08
OF-1_1853	1.02421	1.62e-08
AGI-6780_1634	0.736018	2.44e-08
AZD4547_1786	0.873397	2.44e-08
PCI-34051_1621	0.903609	4.02e-08
TAF1_5496_1732	1.26226	4.02e-08
Cytarabine_1006	1.03321	4.43e-08
Uprosertib_1553	0.82954	4.43e-08
Nutlin-3a (-)_1047	1.57854	4.89e-08
PRIMA-1MET_1131	0.989758	5.39e-08
Niraparib_1177	0.967156	7.91e-08
Crizotinib_1083	0.767195	8.7e-08
AZD5991_1720	1.76364	8.7e-08
Uprosertib_2106	0.998483	8.7e-08
EPZ004777_1237	0.722861	1.15e-07
BIBR-1532_2043	0.643135	1.39e-07
JAK1_8709_1718	1.00622	1.67e-07
Axitinib_1021	0.475318	1.83e-07
LGK974_1598	0.650661	1.83e-07
LY2109761_1852	0.628417	1.83e-07
GSK269962A_1192	0.420058	2.19e-07
Wnt-C59_1622	0.611268	3.41e-07
Zoledronate_1802	0.667297	3.41e-07
Vorinostat_1012	0.508336	4.06e-07
Irinotecan_1088	1.15259	4.06e-07
Palbociclib_1054	0.799695	4.83e-07
Picolinici-acid_1635	0.557325	5.26e-07
Elephantin_1835	0.784332	5.73e-07
Entinostat_1593	0.893172	6.24e-07
Venetoclax_1909	0.774233	6.79e-07
AT13148_2170	1.12854	7.39e-07
Doramapimod_1042	0.386882	8.73e-07
Camptothecin_1003	0.117137	9.49e-07
P22077_1933	0.877189	9.49e-07
ML323_1629	0.595687	1.12e-06
Talazoparib_1259	1.10673	1.32e-06
Dactolisib_1057	0.110326	1.68e-06
CDK9_5576_1708	0.36754	1.68e-06
Ipatasertib_1924	0.625097	1.68e-06
Nilotinib_1013	0.829899	1.97e-06
IAP_5620_1428	1.02148	1.97e-06
BMS-345541_1249	0.61317	2.49e-06
Cyclophosphamide_1512	0.590239	2.49e-06
Olaparib_1017	0.776087	2.7e-06
GSK1904529A_1093	0.530889	2.7e-06
GSK343_1627	0.461601	2.7e-06
Fulvestrant_1816	0.459369	2.7e-06
GSK2578215A_1927	0.54855	2.91e-06
MIRA-1_1931	0.736239	2.91e-06
LCL161_1557	0.559774	3.4e-06
AZD5153_1706	0.792279	3.4e-06
Mitoxantrone_1810	0.923203	3.4e-06
Sinularin_1838	0.504542	4.28e-06
Ribociclib_1632	0.34594	4.97e-06
BMS-754807_2171	0.462913	5.36e-06
PD173074_1049	0.774122	5.77e-06
AZD2014_1441	0.474933	6.69e-06
GNE-317_1926	0.288082	6.69e-06
Fulvestrant_1200	0.538507	7.21e-06
Dabrafenib_1373	0.692346	7.75e-06
PAK_5339_1730	0.352145	7.75e-06
RVX-208_1625	0.670709	8.34e-06
PF-4708671_1129	0.469541	8.97e-06
NVP-ADW742_1932	0.513654	1.04e-05
I-BET-762_1624	0.730803	1.19e-05
ABT737_1910	0.756336	1.19e-05
Ruxolitinib_1507	0.575476	1.28e-05
CDK9_5038_1709	0.106051	1.28e-05
GDC0810_1925	0.461469	1.58e-05
Tamoxifen_1199	0.415453	1.82e-05
AZD5363_1916	0.77191	1.95e-05
OTX015_1626	0.787859	2.09e-05
Vincristine_1818	0.264496	2.09e-05
PFI3_1620	0.494751	2.39e-05
Carmustine_1807	0.50615	2.56e-05
Gallibiscoquinazole_1830	0.405516	2.56e-05
Cisplatin_1005	1.06031	2.74e-05
IWP-2_1576	0.392088	2.74e-05
Foretinib_2040	0.424755	2.93e-05
Linsitinib_1510	0.431292	3.13e-05
Nelarabine_1814	0.586345	3.35e-05
Navitoclax_1011	0.734172	3.58e-05
Rapamycin_1084	0.0897602	3.58e-05
Dinaciclib_1180	0.0485991	3.58e-05
Dactinomycin_1811	0.053243	4.08e-05
KRAS (G12C) Inhibitor-12_1855	0.817128	4.08e-05
AZ6102_2109	0.371421	4.08e-05
Tozasertib_1096	0.458555	4.36e-05
Teniposide_1809	0.711611	4.36e-05
AMG-319_2045	0.696968	4.65e-05
Savolitinib_1936	0.511379	5.29e-05
Dihydrorotenone_1827	0.446226	6.02e-05
Pictilisib_1058	0.397216	6.83e-05
Sabutoclax_1849	0.326285	7.27e-05
Mirin_1048	0.614355	9.93e-05
Alisertib_1051	0.94248	9.93e-05
AZD5438_1401	0.693908	9.93e-05
Eg5_9814_1712	0.0643291	0.000134603
JAK_8517_1739	0.78961	0.000161036
Topotecan_1808	0.503189	0.000161036
VE-822_1613	0.655795	0.000170862
GSK2606414_1618	0.549196	0.000192197
Alpelisib_1560	0.489321	0.000203764
Leflunomide_1578	0.350514	0.000203764
MK-8776_2046	0.668106	0.000203764
5-Fluorouracil_1073	0.817851	0.000215969
CZC24832_1615	0.543213	0.000228846
Dactinomycin_1911	0.00682483	0.000287758
Gemcitabine_1190	0.656136	0.000340778
IRAK4_4710_1716	0.36796	0.000380965
JQ1_2172	0.793094	0.000380965
Pevonedistat_1529	0.534766	0.000425463
LJI308_2107	0.690647	0.000425463
SB216763_1025	0.288878	0.000501209
Epirubicin_1511	0.203684	0.000621441
PRT062607_1631	0.389338	0.000655362
BPD-00008900_1998	0.411423	0.000767535
VSP34_8731_1734	0.349985	0.00115755
GSK591_2110	0.504967	0.00141362
AZD8055_1059	0.0737533	0.00172003
RO-3306_1052	0.151235	0.00189473
MN-64_1854	0.431015	0.00189473
BDP-00009066_1866	0.304274	0.0024037
Buparlisib_1873	0.265023	0.00263962
VE821_2111	0.509814	0.00276521
Trametinib_1372	-0.306647	0.00289615
Podophyllotoxin bromide_1825	0.272316	0.00289615
Taselisib_1561	0.447394	0.00317486
Temozolomide_1375	0.540536	0.00332303
Fludarabine_1813	0.577839	0.00347738
Wee1 Inhibitor_1046	0.429705	0.00380545
Ibrutinib_1799	0.438304	0.00454575
AZD6482_2169	0.257855	0.00496197
MIM1_1996	0.346182	0.00541178
Pyridostatin_2044	0.387635	0.00615448
Telomerase Inhibitor IX_1930	0.242884	0.00642139
OSI-027_1594	0.451678	0.00669849
WZ4003_1614	0.411262	0.00698613
Dasatinib_1079	-0.113102	0.00728462
Paclitaxel_1080	0.0478808	0.00791558
SB505124_1194	0.287458	0.00970818
AZD8186_1918	0.395698	0.0118475
PLX-4720_1036	0.325414	0.0233084
Docetaxel_1819	0.127467	0.0241577
IGF1R_3801_1738	0.447357	0.0259357
ULK1_4989_1733	0.301784	0.0268657
Vinorelbine_2048	0.0444761	0.027824
Ulixertinib_2047	0.199297	0.0319522
YK-4-279_1239	0.501908	0.0365859
Bortezomib_1191	0.00193204	0.0404202
Daporinad_1248	0.00646782	0.0445845
Sapitinib_1549	-0.344351	0.0445845

## Sheet: GSE78229
Drug	IC50 difference (A value > 0 means more sensitive in the low-risk group, and a value < 0 means more sensitive in the high-risk group)	P-value
Oxaliplatin_1806	1.31182	1.21e-12
Oxaliplatin_1089	1.27572	9.93e-10
Sorafenib_1085	0.953454	4.85e-09
AZD1208_1449	0.920107	5.99e-09
Nutlin-3a (-)_1047	1.76054	9.03e-09
Niraparib_1177	0.967189	3.47e-08
I-BRD9_1928	0.882831	4.17e-08
AZD4547_1786	0.880698	7.08e-08
Cytarabine_1006	1.03728	8.42e-08
EPZ5676_1563	0.831886	8.42e-08
MK-2206_1053	0.949032	9.98e-08
EPZ004777_1237	0.67985	9.98e-08
Palbociclib_1054	0.813374	1.18e-07
GSK269962A_1192	0.468941	1.18e-07
AGI-5198_1913	0.557115	1.93e-07
Afuresertib_1912	0.819162	4.24e-07
Crizotinib_1083	0.699558	4.93e-07
BIBR-1532_2043	0.643485	5.73e-07
Uprosertib_1553	0.806032	6.65e-07
PCI-34051_1621	0.902614	6.65e-07
Irinotecan_1088	1.1407	8.91e-07
Venetoclax_1909	0.738976	8.91e-07
Talazoparib_1259	1.08443	1.03e-06
PRIMA-1MET_1131	1.00646	1.19e-06
BMS-754807_2171	0.541589	1.19e-06
JAK1_8709_1718	0.971682	1.37e-06
Camptothecin_1003	0.107791	1.57e-06
Axitinib_1021	0.478593	1.8e-06
LY2109761_1852	0.584836	2.07e-06
Linsitinib_1510	0.479612	2.71e-06
LGK974_1598	0.575996	2.71e-06
AZD5153_1706	1.07533	2.71e-06
MIRA-1_1931	0.783418	2.71e-06
Zoledronate_1802	0.626995	3.09e-06
Picolinici-acid_1635	0.542569	4.02e-06
AZD5991_1720	1.59911	4.02e-06
NVP-ADW742_1932	0.558375	4.02e-06
Nilotinib_1013	0.780246	4.57e-06
Olaparib_1017	0.799097	4.57e-06
P22077_1933	0.887229	4.57e-06
Dabrafenib_1373	0.72709	5.2e-06
Elephantin_1835	0.785842	5.2e-06
Mitoxantrone_1810	0.87822	5.9e-06
RVX-208_1625	0.650752	6.69e-06
GSK343_1627	0.45055	6.69e-06
Vincristine_1818	0.237416	7.57e-06
Entinostat_1593	0.831812	8.56e-06
OF-1_1853	0.895838	8.56e-06
AGI-6780_1634	0.649942	9.68e-06
CDK9_5576_1708	0.250189	9.68e-06
Cyclophosphamide_1512	0.583834	1.09e-05
I-BET-762_1624	0.940141	1.09e-05
Uprosertib_2106	0.888245	1.09e-05
Vorinostat_1012	0.445631	1.23e-05
PD173074_1049	0.771005	1.39e-05
Foretinib_2040	0.451069	1.39e-05
GSK1904529A_1093	0.478957	1.75e-05
IAP_5620_1428	1.04578	1.75e-05
Wnt-C59_1622	0.551934	1.75e-05
TAF1_5496_1732	1.12208	1.75e-05
Ribociclib_1632	0.331509	1.97e-05
PAK_5339_1730	0.346815	1.97e-05
Sinularin_1838	0.45012	1.97e-05
GSK2578215A_1927	0.538978	1.97e-05
CDK9_5038_1709	0.0721298	2.21e-05
Ipatasertib_1924	0.60768	2.47e-05
AT13148_2170	1.02268	2.47e-05
Doramapimod_1042	0.391976	2.77e-05
OTX015_1626	0.860308	2.77e-05
Dactolisib_1057	0.102965	3.09e-05
PF-4708671_1129	0.514737	3.46e-05
AZD2014_1441	0.434364	3.46e-05
Fulvestrant_1200	0.558118	4.3e-05
Tamoxifen_1199	0.387792	5.33e-05
Dactinomycin_1811	0.0504286	5.33e-05
Cisplatin_1005	0.993272	5.93e-05
LCL161_1557	0.568188	5.93e-05
GDC0810_1925	0.465718	7.31e-05
JQ1_2172	0.426379	8.98e-05
PFI3_1620	0.500134	9.95e-05
ML323_1629	0.543972	9.95e-05
Ruxolitinib_1507	0.55251	0.00012158
AZD5363_1916	0.763939	0.00012158
IWP-2_1576	0.366783	0.000148139
Topotecan_1808	0.47294	0.000148139
Teniposide_1809	0.619739	0.000148139
BMS-345541_1249	0.495042	0.000179917
Fulvestrant_1816	0.397276	0.000179917
AZ6102_2109	0.385916	0.000198041
Dinaciclib_1180	0.0365075	0.00021782
Carmustine_1807	0.478737	0.00021782
Gallibiscoquinazole_1830	0.403246	0.00021782
Savolitinib_1936	0.547238	0.00021782
Mirin_1048	0.601159	0.000262888
Rapamycin_1084	0.0858392	0.000288477
PRT062607_1631	0.399462	0.000288477
ABT737_1910	0.672404	0.000288477
GSK2606414_1618	0.564126	0.000316317
JAK_8517_1739	0.727273	0.000316317
AMG-319_2045	0.704927	0.000316317
Alisertib_1051	0.874634	0.000346585
AZD5438_1401	0.554452	0.000495878
Nelarabine_1814	0.519018	0.000495878
Dactinomycin_1911	0.00779114	0.000495878
Eg5_9814_1712	0.0603784	0.000590593
Navitoclax_1011	0.616444	0.000643853
5-Fluorouracil_1073	0.793783	0.000643853
Epirubicin_1511	0.239237	0.000643853
GNE-317_1926	0.249787	0.000643853
AZD8055_1059	0.0952487	0.00070143
Tozasertib_1096	0.432051	0.00083078
Sabutoclax_1849	0.264877	0.00083078
SB216763_1025	0.318355	0.000903223
BPD-00008900_1998	0.433726	0.000981325
Pictilisib_1058	0.343413	0.00125355
Gemcitabine_1190	0.488287	0.00125355
KRAS (G12C) Inhibitor-12_1855	0.593822	0.00125355
MK-8776_2046	0.639486	0.00186104
IRAK4_4710_1716	0.30148	0.00201028
CZC24832_1615	0.528279	0.00217015
Alpelisib_1560	0.387731	0.00252439
Pevonedistat_1529	0.490882	0.00315277
Leflunomide_1578	0.306207	0.00315277
VSP34_8731_1734	0.330472	0.00339121
WZ4003_1614	0.476552	0.0042055
VE-822_1613	0.533968	0.00484033
Dihydrorotenone_1827	0.374402	0.00484033
LJI308_2107	0.630742	0.00595137
Temozolomide_1375	0.525513	0.00728092
Podophyllotoxin bromide_1825	0.234549	0.00886393
RO-3306_1052	0.154917	0.0100791
IGF1R_3801_1738	0.457639	0.0107393
GSK591_2110	0.496346	0.0114368
Paclitaxel_1080	0.0450483	0.0129502
Sapitinib_1549	-0.466459	0.0137699
Buparlisib_1873	0.237426	0.0137699
Telomerase Inhibitor IX_1930	0.256895	0.0146338
Fludarabine_1813	0.556483	0.0155441
Trametinib_1372	-0.293408	0.0165027
Dasatinib_1079	-0.649921	0.0220927
BDP-00009066_1866	0.247561	0.0220927
AZD6482_2169	0.262594	0.0233855
MN-64_1854	0.360328	0.024742
VE821_2111	0.459994	0.024742
MIM1_1996	0.372401	0.0261645
Ulixertinib_2047	0.239917	0.0276555
Pyridostatin_2044	0.436665	0.0292175
ULK1_4989_1733	0.347308	0.0308531
OSI-027_1594	0.074472	0.0343554
Vinorelbine_2048	0.0409858	0.038184
Wee1 Inhibitor_1046	0.34393	0.0402275
PLX-4720_1036	0.328795	0.0493293

## Sheet: GSE85916
Drug	IC50 difference (A value > 0 means more sensitive in the low-risk group, and a value < 0 means more sensitive in the high-risk group)	P-value
AZD1208_1449	0.686201	6.86e-08
TAF1_5496_1732	1.02079	3.05e-07
Doramapimod_1042	0.289133	5.99e-07
AGI-5198_1913	0.428447	7.17e-07
Axitinib_1021	0.383251	8.57e-07
Sorafenib_1085	0.729253	8.57e-07
OF-1_1853	0.594213	1.02e-06
ABT737_1910	0.668516	1.02e-06
Navitoclax_1011	0.746249	1.45e-06
EPZ004777_1237	0.586812	2.16e-06
Venetoclax_1909	0.538152	2.29e-06
Nilotinib_1013	0.649668	3.02e-06
JQ1_2172	0.552687	3.38e-06
AGI-6780_1634	0.439266	5.22e-06
GSK269962A_1192	0.434635	6.12e-06
GSK1904529A_1093	0.406339	1.34e-05
PCI-34051_1621	0.514635	1.41e-05
LY2109761_1852	0.474232	1.48e-05
Cyclophosphamide_1512	0.388608	1.72e-05
BMS-754807_2171	0.396634	1.72e-05
Picolinici-acid_1635	0.404586	1.81e-05
P22077_1933	0.647197	2.32e-05
ML323_1629	0.41994	3.58e-05
AZD5991_1720	1.25282	3.58e-05
Ribociclib_1632	0.298006	3.94e-05
AT13148_2170	0.666508	4.34e-05
EPZ5676_1563	0.553382	4.54e-05
Wnt-C59_1622	0.49846	4.76e-05
LGK974_1598	0.589875	5.23e-05
ERK_6604_1714	-0.39882	5.23e-05
CZC24832_1615	0.444018	6.59e-05
MK-2206_1053	0.661745	9.48e-05
AZD8055_1059	0.0684732	0.000113336
OSI-027_1594	0.0946896	0.000113336
MIRA-1_1931	0.531577	0.000129363
JAK1_8709_1718	0.655486	0.000135157
BIBR-1532_2043	0.403926	0.000135157
Trametinib_1372	-0.392322	0.000141192
PFI3_1620	0.334882	0.000147476
GSK343_1627	0.313395	0.000147476
PF-4708671_1129	0.554679	0.0001753
Dihydrorotenone_1827	0.347951	0.000246106
IAP_5620_1428	0.596225	0.000256615
Afuresertib_1912	0.475798	0.000278889
LJI308_2107	0.443625	0.000315668
Zoledronate_1802	0.409857	0.000356883
KRAS (G12C) Inhibitor-12_1855	0.493034	0.000356883
GSK2578215A_1927	0.363169	0.000387059
AZD4547_1786	0.452642	0.000492268
Vorinostat_1012	0.316218	0.000512169
PAK_5339_1730	0.233313	0.000554208
IRAK4_4710_1716	0.329761	0.000623239
Uprosertib_1553	0.507717	0.000673554
Entinostat_1593	0.441678	0.000673554
Niraparib_1177	0.54582	0.000700084
Tamoxifen_1199	0.33199	0.00072757
PRIMA-1MET_1131	0.515816	0.000847691
Nelarabine_1814	0.391701	0.000847691
AMG-319_2045	0.430866	0.000949406
Nutlin-3a (-)_1047	0.853661	0.00102329
Uprosertib_2106	0.614513	0.00102329
Oxaliplatin_1089	0.627151	0.00114399
GSK2606414_1618	0.401185	0.00127755
Carmustine_1807	0.332577	0.00137432
Rapamycin_1084	0.0511768	0.00170602
IWP-2_1576	0.274143	0.00234095
GDC0810_1925	0.248922	0.0024233
RVX-208_1625	0.341104	0.0025959
Foretinib_2040	0.22873	0.0025959
PD173074_1049	0.47754	0.0026863
I-BRD9_1928	0.37483	0.00287566
AZD2014_1441	0.284494	0.00297478
VE-822_1613	0.449753	0.00297478
AZD5363_1916	0.506334	0.0031823
Fludarabine_1813	0.394549	0.00329087
Oxaliplatin_1806	0.49989	0.00388528
ZM447439_1050	0.0514048	0.00428652
Fulvestrant_1200	0.276787	0.00442829
Elephantin_1835	0.430221	0.00442829
Dabrafenib_1373	0.487991	0.00457423
Ipatasertib_1924	0.345333	0.00457423
Dasatinib_1079	-0.577362	0.00487909
Ruxolitinib_1507	0.285641	0.00487909
SCH772984_1564	-0.0618725	0.00590543
Tozasertib_1096	0.212427	0.00628794
AZD5153_1706	0.400386	0.00648733
Teniposide_1809	0.360803	0.00690302
Ibrutinib_1799	0.345939	0.00734218
BMS-345541_1249	0.228823	0.00757089
Crizotinib_1083	0.287726	0.0078059
RO-3306_1052	0.070506	0.00804733
Dactolisib_1057	0.0531135	0.0088117
Selumetinib_1736	-0.347805	0.0088117
Sinularin_1838	0.238853	0.00935621
Cytarabine_1006	0.392826	0.00993014
SB216763_1025	0.13473	0.00993014
Irinotecan_1088	0.512448	0.00993014
Temozolomide_1375	0.378361	0.0111716
Leflunomide_1578	0.223058	0.0115025
Topotecan_1808	0.283107	0.0115025
Sabutoclax_1849	0.158577	0.0115025
Palbociclib_1054	0.49692	0.0129133
LCL161_1557	0.25466	0.0166515
Pictilisib_1058	0.258841	0.0175995
Mitoxantrone_1810	0.366856	0.0175995
MK-8776_2046	0.398166	0.0175995
MN-64_1854	0.235391	0.0207287
VE821_2111	0.33092	0.0207287
AZD6482_2169	0.124823	0.0207287
PLX-4720_1036	0.264717	0.0249742
Alpelisib_1560	0.291969	0.0249742
UMI-77_1939	-0.18052	0.0249742
GNE-317_1926	0.114418	0.0256377
Pyridostatin_2044	0.227494	0.0256377
WZ4003_1614	0.333381	0.0270097
Gallibiscoquinazole_1830	0.163798	0.0277189
Dinaciclib_1180	0.0189409	0.0284439
Wee1 Inhibitor_1046	0.286358	0.029185
Alisertib_1051	0.453355	0.029185
Podophyllotoxin bromide_1825	0.129558	0.0299424
Vincristine_1818	0.104356	0.0307164
Mirin_1048	0.32615	0.0323155
BI-2536_1086	-0.216068	0.0339844
Staurosporine_1034	-0.0165407	0.0375413
Fulvestrant_1816	0.215985	0.0375413
Linsitinib_1510	0.283245	0.0394339
AZD5438_1401	0.261912	0.0434598
CDK9_5576_1708	0.122171	0.0434598
Camptothecin_1003	0.0367223	0.045598
OTX015_1626	0.285556	0.047823

## Sheet: ICGC-PACA-AU
Drug	IC50 difference (A value > 0 means more sensitive in the low-risk group, and a value < 0 means more sensitive in the high-risk group)	P-value
TAF1_5496_1732	1.06674	3.69e-09
OF-1_1853	0.702054	2.88e-08
Doramapimod_1042	0.314078	1.48e-06
LGK974_1598	0.533106	2.7e-06
AZD1208_1449	0.55844	4.37e-06
Sorafenib_1085	0.638254	5.39e-06
Dasatinib_1079	-1.01949	6.29e-06
Axitinib_1021	0.38737	1.71e-05
ML323_1629	0.3774	1.71e-05
Afuresertib_1912	0.681106	1.98e-05
PF-4708671_1129	0.411053	3.34e-05
Dihydrorotenone_1827	0.377173	3.34e-05
PD173074_1049	0.688119	4.41e-05
AZD4547_1786	0.655578	4.61e-05
SB505124_1194	0.167383	5.53e-05
Oxaliplatin_1806	0.62815	7.9e-05
Nilotinib_1013	0.592592	9.84e-05
GSK269962A_1192	0.324426	0.000102757
Oxaliplatin_1089	0.782638	0.0001073
EPZ004777_1237	0.504304	0.000116954
AZD5991_1720	0.954356	0.000116954
Sinularin_1838	0.350116	0.000164229
Uprosertib_2106	0.735969	0.00017125
MIRA-1_1931	0.526552	0.000210729
Navitoclax_1011	0.646735	0.000228761
MK-2206_1053	0.61786	0.000248214
BIBR-1532_2043	0.391841	0.000316139
LY2109761_1852	0.347917	0.000342352
P22077_1933	0.600472	0.000385452
GSK1904529A_1093	0.313371	0.000400896
AGI-6780_1634	0.302576	0.000686235
EPZ5676_1563	0.477686	0.000857964
Nutlin-3a (-)_1047	0.92553	0.000923423
Sepantronium bromide_1941	-0.00800007	0.000957837
IAP_5620_1428	0.645896	0.00103021
Zoledronate_1802	0.345638	0.00123352
Ipatasertib_1924	0.532134	0.00123352
Carmustine_1807	0.271781	0.00137243
Vorinostat_1012	0.251618	0.0014218
Picolinici-acid_1635	0.273552	0.0014218
AGI-5198_1913	0.28169	0.00147279
Ribociclib_1632	0.209759	0.00254945
Cytarabine_1006	0.606939	0.00263596
Crizotinib_1083	0.4222	0.0027251
I-BRD9_1928	0.370503	0.00281695
Tozasertib_1096	0.322608	0.00321293
PCI-34051_1621	0.336231	0.00377799
Cyclophosphamide_1512	0.297042	0.00415837
OSI-027_1594	0.0757595	0.00429259
ABT737_1910	0.552954	0.00443068
Wnt-C59_1622	0.260043	0.00471884
Dabrafenib_1373	0.419569	0.0053459
Daporinad_1248	0.00469822	0.00568647
Gallibiscoquinazole_1830	0.255524	0.00568647
Venetoclax_1909	0.343938	0.00568647
GSK2578215A_1927	0.281659	0.0066239
GSK343_1627	0.236697	0.00816631
Tamoxifen_1199	0.249082	0.00841079
NVP-ADW742_1932	0.300933	0.00945459
Linsitinib_1510	0.346979	0.0122296
GDC0810_1925	0.260554	0.0122296
Nelarabine_1814	0.317637	0.0136764
IRAK4_4710_1716	0.16442	0.0144542
BPD-00008900_1998	0.286339	0.0152702
PRIMA-1MET_1131	0.293367	0.0156931
BMS-345541_1249	0.190749	0.0156931
Uprosertib_1553	0.359057	0.0156931
AT13148_2170	0.464186	0.0156931
AZ6102_2109	0.175265	0.0161261
Fulvestrant_1200	0.202595	0.0174879
Savolitinib_1936	0.340842	0.0189482
AZD5363_1916	0.446181	0.0205127
KRAS (G12C) Inhibitor-12_1855	0.291821	0.0216165
Palbociclib_1054	0.329369	0.0221872
JAK1_8709_1718	0.332244	0.0246017
Niraparib_1177	0.342674	0.0252393
GSK591_2110	0.229953	0.025891
CDK9_5576_1708	0.140849	0.026557
Luminespib_1559	-0.0442256	0.0293693
Irinotecan_1088	0.495848	0.0324308
PFI3_1620	0.190905	0.0340602
Ruxolitinib_1507	0.181341	0.0403177
LCL161_1557	0.294749	0.0412858
MN-64_1854	0.193838	0.0412858
RO-3306_1052	0.0745716	0.0464226
AZD5153_1706	0.259765	0.0475112
Entinostat_1593	0.296174	0.048621
VE821_2111	0.329466	0.048621
JQ1_2172	0.380068	0.048621
AZD6482_2169	0.186636	0.0497523

## Sheet: Intersection of all cohorts
Oxaliplatin-1806
OF-1-1853
Afuresertib-1912
AZD1208-1449
Cytarabine-1006
BMS-345541-1249
Sorafenib-1085
Ipatasertib-1924
AGI-6780-1634
Uprosertib-2106
MK-2206-1053
I-BRD9-1928
LY2109761-1852
Uprosertib-1553
AZD5991-1720
Oxaliplatin-1089
PCI-34051-1621
Irinotecan-1088
Niraparib-1177
EPZ5676-1563
Vorinostat-1012
KRAS-(G12C)-Inhibitor-12-1855
AGI-5198-1913
Axitinib-1021
GSK269962A-1192
Zoledronate-1802
Doramapimod-1042
AZD4547-1786
AT13148-2170
Crizotinib-1083
BIBR-1532-2043
GSK2578215A-1927
IAP-5620-1428
Fulvestrant-1200
Picolinici-acid-1635
TAF1-5496-1732
Venetoclax-1909
Nilotinib-1013
Nutlin-3a-(-)-1047
CDK9-5576-1708
PRIMA-1MET-1131
EPZ004777-1237
Linsitinib-1510
Cyclophosphamide-1512
AZD5363-1916
Entinostat-1593
JAK1-8709-1718
Palbociclib-1054
Ruxolitinib-1507
Tozasertib-1096
Sinularin-1838
ML323-1629
MN-64-1854
Carmustine-1807
GSK1904529A-1093
LGK974-1598
PD173074-1049
GSK343-1627
Ribociclib-1632
Nelarabine-1814
ABT737-1910
Tamoxifen-1199
Dabrafenib-1373
PFI3-1620
P22077-1933
MIRA-1-1931
AZD5153-1706
PF-4708671-1129
GDC0810-1925
Wnt-C59-1622
JQ1-2172
Navitoclax-1011
Dihydrorotenone-1827
IRAK4-4710-1716
