# Supplementary material for: Identification of basement membrane-related prognostic model associated with the immune microenvironment and synthetic therapy response in pancreatic cancer: integrated bioinformatics analysis and clinical validation
Source: J Cancer. 2024 Oct 14;15(19):6273–98. doi: 10.7150/jca.100891 (PMC11540510; doi:10.7150/jca.100891)
Supplement: Supplementary file 1 — Supplementary tables. [file jcav15p6273s1.zip › Table S6.xlsx]

## Sheet: DSG3
Drug
Calcitriol
epigallocatechin gallate
Ethinyl Estradiol
Tobacco Smoke Pollution

## Sheet: MET
Drug
Apigenin
Arsenic Trioxide
Ascorbic Acid
Aspirin
Cadmium
Celecoxib
Cisplatin
Cobalt
Cocaine
Decitabine
Diethylnitrosamine
Disulfiram
Doxorubicin
epigallocatechin gallate
Erlotinib Hydrochloride
Ethanol
Ethinyl Estradiol
nimesulide
Phenobarbital
Quercetin
Resveratrol
Temozolomide
Tobacco Smoke Pollution
Tretinoin
trichostatin A
Troglitazone

## Sheet: PLAU
Drug
(+)-JQ1 compound
4-(N-methyl-N-nitrosamino)-1-(3-pyridyl)-1-butanone
9,10-Dimethyl-1,2-benzanthracene
andrographolide
Arsenic Trioxide
bardoxolone methyl
Cadmium
Capsaicin
Cisplatin
Curcumin
Cyclophosphamide
Dactinomycin
Decitabine
Dexamethasone
Diethylnitrosamine
Doxorubicin
epigallocatechin gallate
Ethanol
Etoposide
Fluorouracil
Gemcitabine
Ibuprofen
Irinotecan
Lovastatin
Mitomycin
MK-886
Nicotine
Oxaliplatin
Quercetin
Resveratrol
Streptozocin
Tamoxifen
Temozolomide
Tetradecanoylphorbol Acetate
Tobacco Smoke Pollution
Tretinoin
trichostatin A
Troglitazone
Vorinostat
